# Supplementary material for: Loss of the Polycomb group protein Rnf2 results in derepression of tbx-transcription factors and defects in embryonic and cardiac development
Source: Sci Rep. 2019 Mar 13;9:4327. doi: 10.1038/s41598-019-40867-1 (PMC6416260; doi:10.1038/s41598-019-40867-1)
Supplement: Supplementary file 2 — Supplementary Dataset 1 [file 41598_2019_40867_MOESM2_ESM.xlsx]

## Sheet: bulkRNA_3dpf_15samples
Supplementary Table S1. Output differential expression analysis 3 dpf whole embryo lysates (RNA-seq).
ensemblID	geneName	baseMean	log2FoldChange	lfcSE	stat	pvalue	padj
ENSDARG00000104632	RERG	39.8972	-0.606132	0.178261	0	1	1
ENSDARG00000100660	PARP12	27.251	0.550945	0.209081	0	1	1
ENSDARG00000098417	syn3	6.77095	0.246591	0.407514	0	1	1
ENSDARG00000100422	ptpro	262.564	0.192874	0.119398	0	1	1
ENSDARG00000102128	eps8	105.843	0.199199	0.108358	0	1	1
ENSDARG00000103095	tbk1	247.844	0.317519	0.11314	0	1	1
ENSDARG00000102226	gpr19	59.9014	0.660246	0.140703	0	1	1
ENSDARG00000104049	crebl2	203.436	0.145072	0.1093	0	1	1
ENSDARG00000102474	dusp16	113.109	0.261643	0.175685	0	1	1
ENSDARG00000100143	lrp6	179.265	0.216077	0.109295	0	1	1
ENSDARG00000101771	NA	0.376566	0.178846	1.69025	0	1	NA
ENSDARG00000104839	mansc1	32.129	0.181062	0.210272	0	1	1
ENSDARG00000104373	si:zfos-932h1.2	54.5575	-0.723269	0.206814	0	1	1
ENSDARG00000098311	CU856344.1	12.8089	0.912415	0.330232	0	1	1
ENSDARG00000102121	prr5b	10.144	0.408682	0.331279	0	1	1
ENSDARG00000102123	phtf2	345.848	0.105745	0.107069	0	1	1
ENSDARG00000102141	ptpn12	25.5405	-0.358154	0.253889	0	1	1
ENSDARG00000105725	CABZ01088622.1	3.62854	0.25679	0.642991	0	1	1
ENSDARG00000099787	echdc3	12.7659	-0.270655	0.364202	0	1	1
ENSDARG00000070546	msgn1	6.82549	0.585321	0.468711	0	1	1
ENSDARG00000045914	si:ch211-51e12.7	851.952	-0.227122	0.0763412	0	1	1
ENSDARG00000045913	mrps10	195.355	-0.288684	0.107635	0	1	1
ENSDARG00000045911	tulp4a	119.821	0.304049	0.146731	0	1	1
ENSDARG00000045910	tmem181	374.284	-0.152283	0.0939801	0	1	1
ENSDARG00000045909	dynlt1	13.7954	0.55986	0.317409	0	1	1
ENSDARG00000025073	rpl18a	5305.79	-0.172151	0.0978746	0	1	1
ENSDARG00000084828	SNORA68	1514.05	-1.21753	0.369979	-0.587948	0.556567	1
ENSDARG00000084784	SNORA68	11.1439	0.727724	0.347843	0	1	1
ENSDARG00000095951	BX890562.2	3.88998	0.182598	0.630072	0	1	1
ENSDARG00000093924	BX890562.1	2.05039	2.10091	0.789772	1.39396	0.16333	1
ENSDARG00000084451	5S_rRNA	0.214997	1.28356	2.31651	0.122408	0.902576	NA
ENSDARG00000031737	pthlha	24.0466	0.0497185	0.330083	0	1	1
ENSDARG00000099652	xpot	616.382	-0.184321	0.0785196	0	1	1
ENSDARG00000101047	rtcb	140.238	-0.292741	0.113752	0	1	1
ENSDARG00000102104	CU855889.1	0.189929	1.27079	2.76966	0.097769	0.922116	NA
ENSDARG00000099833	fbxo7	84.0464	0.242652	0.141782	0	1	1
ENSDARG00000103870	CU855889.2	10.0275	1.02418	0.345127	0.0700625	0.944144	1
ENSDARG00000096118	ost4	185.602	-0.767067	0.108748	0	1	1
ENSDARG00000045900	agbl5	93.731	0.572882	0.135579	0	1	1
ENSDARG00000016968	tmem214	454.538	-0.19267	0.0827787	0	1	1
ENSDARG00000102878	mapre3b	218.99	-0.453011	0.127551	0	1	1
ENSDARG00000059311	dpysl5b	295.356	0.466904	0.101986	0	1	1
ENSDARG00000017386	sobpb	51.9404	0.542068	0.162818	0	1	1
ENSDARG00000045898	si:ch211-152c2.3	108.071	-0.453997	0.157262	0	1	1
ENSDARG00000006060	aim1b	78.0685	0.555685	0.126277	0	1	1
ENSDARG00000103050	MRAP2 (1 of many)	2.56359	1.93739	0.743473	1.26083	0.20737	1
ENSDARG00000104018	mtpn	236.204	-0.507651	0.103745	0	1	1
ENSDARG00000070535	ripply2	4.10868	1.19447	0.506601	0.383876	0.70107	1
ENSDARG00000013789	sim1b	20.2047	0.851187	0.223887	0	1	1
ENSDARG00000063686	xrcc6bp1	105.602	-0.617363	0.127883	0	1	1
ENSDARG00000087962	rpap3	225.85	-0.0966664	0.10369	0	1	1
ENSDARG00000099313	naga	98.9796	-0.169897	0.120432	0	1	1
ENSDARG00000103102	FQ378018.1	26.5986	1.04506	0.198366	0.227154	0.820304	1
ENSDARG00000102157	si:ch211-117i20.2	9.45354	-0.400839	0.374684	0	1	1
ENSDARG00000098612	chrm2a	42.3502	0.303167	0.186819	0	1	1
ENSDARG00000100898	5S_rRNA	0.310967	0.539544	1.90942	0	1	NA
ENSDARG00000102340	ptn	341.631	0.593274	0.0835643	0	1	1
ENSDARG00000099129	phlda1	61.5649	-0.37187	0.155446	0	1	1
ENSDARG00000101813	nap1l1	1947.61	-0.528106	0.0951174	0	1	1
ENSDARG00000098551	CABZ01085700.1	63.9637	0.576946	0.149359	0	1	1
ENSDARG00000025601	trim35-14	2.79109	1.08103	0.644601	0.125705	0.899965	1
ENSDARG00000063672	TULP3	166.162	0.13313	0.0948008	0	1	1
ENSDARG00000018149	slc38a4	851.64	0.11664	0.101003	0	1	1
ENSDARG00000095920	AL929171.1	2.22632	0.809318	0.714977	0	1	1
ENSDARG00000045886	slc38a2	673.597	-0.873611	0.0823031	0	1	1
ENSDARG00000045885	scaf11	409.225	0.148439	0.0990803	0	1	1
ENSDARG00000007413	arid2	125.467	0.220522	0.11886	0	1	1
ENSDARG00000097341	CR847994.1	25.3954	0.154109	0.225923	0	1	1
ENSDARG00000045880	gas2l3	60.7861	0.264174	0.143391	0	1	1
ENSDARG00000009657	fgfr1op2	226.916	0.0360054	0.118872	0	1	1
ENSDARG00000093658	tm7sf3	133.449	0.041513	0.152282	0	1	1
ENSDARG00000026839	med21	77.643	-0.645153	0.154297	0	1	1
ENSDARG00000016979	pmpcb	276.061	-0.422778	0.0778712	0	1	1
ENSDARG00000070477	dnajc2	152.537	-0.439588	0.140612	0	1	1
ENSDARG00000045878	nudt4b	209.332	-0.302373	0.112382	0	1	1
ENSDARG00000045877	ube2nb	414.44	-0.455516	0.0696461	0	1	1
ENSDARG00000079391	mrpl42	94.995	-0.295966	0.153637	0	1	1
ENSDARG00000015921	pwp1	195.064	-0.492554	0.117267	0	1	1
ENSDARG00000099520	CU571163.1	2.6577	0.90353	0.678647	0	1	1
ENSDARG00000061544	ano6	125.049	0.854276	0.105293	0	1	1
ENSDARG00000020812	si:ch73-177h5.2	2.88802	1.2531	0.59093	0.428303	0.66843	1
ENSDARG00000094007	CU467633.3	2.14393	1.381	0.805926	0.472744	0.636396	1
ENSDARG00000093685	CU467633.2	1.15247	1.06721	1.17586	0.0571622	0.954416	1
ENSDARG00000059196	CU467633.1	5.66345	1.21305	0.534316	0.398731	0.690092	1
ENSDARG00000009262	FAR2	114.234	-0.429328	0.135711	0	1	1
ENSDARG00000018618	cpsf6	310.54	0.134866	0.100349	0	1	1
ENSDARG00000045874	yeats4	170.734	-0.289717	0.115088	0	1	1
ENSDARG00000057468	kcnc2	46.4987	-0.629533	0.167183	0	1	1
ENSDARG00000045873	frs2a	82.6712	0.0654381	0.128992	0	1	1
ENSDARG00000079143	si:ch73-278m9.1	45.7392	0.820393	0.176882	0	1	1
ENSDARG00000057714	cmah	323.232	-0.137661	0.0772842	0	1	1
ENSDARG00000045224	glipr1a	24.7041	0.822106	0.238626	0	1	1
ENSDARG00000011246	krr1	113.942	-0.283771	0.120802	0	1	1
ENSDARG00000053709	si:ch73-89b15.3	36.9277	0.0733487	0.180998	0	1	1
ENSDARG00000039724	CABZ01007893.1	94.5667	0.311776	0.11668	0	1	1
ENSDARG00000070441	zdhhc17	365.158	-0.00285852	0.0676516	0	1	1
ENSDARG00000011961	csrp2	387.193	-0.174826	0.0964967	0	1	1
ENSDARG00000008986	e2f7	126.492	-0.421666	0.110413	0	1	1
ENSDARG00000008235	cog5	217.005	-0.0341486	0.0779034	0	1	1
ENSDARG00000004592	gpr22a	108.405	-1.14574	0.158992	-0.916645	0.359329	1
ENSDARG00000006567	dus4l	66.2135	-0.247874	0.154484	0	1	1
ENSDARG00000016231	bcap29	209.237	0.0772621	0.083329	0	1	1
ENSDARG00000016749	slco1c1	96.4481	-0.638259	0.119247	0	1	1
ENSDARG00000004227	pde3a	149.142	0.6522	0.0945432	0	1	1
ENSDARG00000006038	aebp2	219.793	0.183284	0.125065	0	1	1
ENSDARG00000045870	plekha5	237.313	0.216528	0.0830377	0	1	1
ENSDARG00000060248	fgd4b	29.3365	0.776489	0.246256	0	1	1
ENSDARG00000017757	pik3cg	120.628	0.185014	0.121579	0	1	1
ENSDARG00000030598	nampta	204.431	-0.564072	0.110618	0	1	1
ENSDARG00000077356	sypl1	45.081	-0.0161949	0.166344	0	1	1
ENSDARG00000097907	CU928083.1	3.67608	1.4222	0.594387	0.710318	0.477507	1
ENSDARG00000089860	atxn7l1	51.1359	0.156925	0.183302	0	1	1
ENSDARG00000097073	CU928073.1	3.45649	-0.278089	0.572083	0	1	1
ENSDARG00000039843	znf800b	79.2483	0.43196	0.151575	0	1	1
ENSDARG00000077654	grm8a	102.428	0.394207	0.144126	0	1	1
ENSDARG00000080242	NA	0.649392	2.9767	1.46129	1.35271	0.176148	1
ENSDARG00000070414	si:dkey-61f9.1	1.36229	1.59094	0.928661	0.636333	0.524559	1
ENSDARG00000067495	CABZ01076534.1	0.557385	0.779084	1.92604	0	1	1
ENSDARG00000045867	si:dkey-61f9.2	2.16192	1.30376	0.755971	0.401816	0.68782	1
ENSDARG00000095979	BX005334.2	1.5295	-0.106618	1.02023	0	1	1
ENSDARG00000094531	BX005334.1	0.973495	3.04553	1.14459	1.78713	0.0739162	1
ENSDARG00000033296	gpr37b	65.4613	0.110595	0.166014	0	1	1
ENSDARG00000104357	TMEM229A	35.7395	0.127584	0.191544	0	1	1
ENSDARG00000006283	waslb	104.301	0.217161	0.117595	0	1	1
ENSDARG00000045864	lmod2b	49.9241	-0.472174	0.207664	0	1	1
ENSDARG00000045863	asb15b	18.712	1.85785	0.334288	2.56619	0.0102822	0.4158
ENSDARG00000093470	CT009596.1	1.23358	2.55182	1.08233	1.43378	0.151635	1
ENSDARG00000105162	CR293509.1	16.4459	1.46467	0.358701	1.29543	0.195172	1
ENSDARG00000016691	cd9b	543.712	-0.228821	0.0737428	0	1	1
ENSDARG00000101363	ano2	76.887	-0.265429	0.120542	0	1	1
ENSDARG00000095042	CU468826.1	1.6453	3.01738	1.00873	1.99992	0.0455091	1
ENSDARG00000100963	CU468826.2	35.9797	0.188161	0.328926	0	1	1
ENSDARG00000059043	ntf3	17.1107	0.0525348	0.25083	0	1	1
ENSDARG00000075281	tbc1d30	70.1033	0.631969	0.149155	0	1	1
ENSDARG00000023766	gnsa	226.031	0.450221	0.0783487	0	1	1
ENSDARG00000097286	FP102892.1	0.266945	0.128186	1.96103	0	1	NA
ENSDARG00000039356	zgc:194209	84.5359	0.643933	0.128985	0	1	1
ENSDARG00000059064	rassf3	354.38	0.0368177	0.0861035	0	1	1
ENSDARG00000099725	FP236161.1	1.84217	-0.125435	0.850477	0	1	1
ENSDARG00000090401	CABZ01020840.1	24.7038	0.551827	0.26615	0	1	1
ENSDARG00000063578	DGKI	327.902	0.217699	0.103943	0	1	1
ENSDARG00000063563	creb3l2	415.324	-0.111259	0.0957458	0	1	1
ENSDARG00000039350	ssbp1	110.103	-0.825185	0.137862	0	1	1
ENSDARG00000073963	si:ch211-258f14.2	49.5545	0.67547	0.171574	0	1	1
ENSDARG00000069607	zgc:162331	12.4279	-0.602978	0.395731	0	1	1
ENSDARG00000059053	slc13a4	296.566	-0.752037	0.130244	0	1	1
ENSDARG00000092677	coa6	53.1852	-0.305598	0.175921	0	1	1
ENSDARG00000020871	ptprz1b	552.124	0.422193	0.100286	0	1	1
ENSDARG00000039346	ndufa5	314.231	-0.298304	0.11318	0	1	1
ENSDARG00000101565	CU468917.1	5.01888	1.3327	0.466742	0.712808	0.475965	1
ENSDARG00000097044	CU468915.1	17.2639	0.0805367	0.290204	0	1	1
ENSDARG00000059003	strip2	167.443	-0.467672	0.103931	0	1	1
ENSDARG00000039343	ahcyl2	609.97	-0.130806	0.0605695	0	1	1
ENSDARG00000039340	tmem209	234.385	-0.422533	0.0793282	0	1	1
ENSDARG00000070408	ccnd2b	168.873	-0.486184	0.0943196	0	1	1
ENSDARG00000045858	tigarb	24.5085	-0.133282	0.239953	0	1	1
ENSDARG00000045856	fgf6b	33.5134	0.14508	0.265286	0	1	1
ENSDARG00000045854	fgf23	2.7556	0.310826	0.624703	0	1	1
ENSDARG00000045853	rad51ap1	57.4012	-1.09893	0.166344	-0.59472	0.552031	1
ENSDARG00000045851	galnt8b.1	12.9423	0.422448	0.334689	0	1	1
ENSDARG00000095324	galnt8b.2	15.3861	1.19977	0.267609	0.74648	0.455377	1
ENSDARG00000015623	cecr1b	29.8885	0.438552	0.272324	0	1	1
ENSDARG00000030694	atp6v1e1b	934.434	-0.581002	0.0707333	0	1	1
ENSDARG00000096037	si:ch211-214j24.14	83.3044	-0.0898389	0.161205	0	1	1
ENSDARG00000045850	ccdc167	126.985	-0.170586	0.102186	0	1	1
ENSDARG00000015931	si:ch211-214j24.9	396.2	-0.221171	0.101395	0	1	1
ENSDARG00000063481	si:ch211-214j24.15	15.6073	0.235021	0.244854	0	1	1
ENSDARG00000045847	si:ch211-214j24.10	62.976	0.114496	0.165453	0	1	1
ENSDARG00000045846	osgep	111.301	-0.631105	0.142947	0	1	1
ENSDARG00000045843	apex1	439.27	-0.784333	0.0908772	0	1	1
ENSDARG00000045842	zgc:113263	434.908	0.530655	0.111365	0	1	1
ENSDARG00000095332	si:dkey-14d8.1	59.2531	0.201715	0.145649	0	1	1
ENSDARG00000014395	SELENOO (1 of many)	26.8675	0.452755	0.229714	0	1	1
ENSDARG00000045837	si:dkey-14d8.20	63.3802	0.258571	0.143059	0	1	1
ENSDARG00000094254	BX324164.1	0.380849	-0.244506	1.67322	0	1	NA
ENSDARG00000097507	BX324164.4	26.2936	-0.232119	0.338261	0	1	1
ENSDARG00000095186	BX324164.2	3.35938	2.04829	0.664053	1.57863	0.114422	1
ENSDARG00000096986	si:dkey-14d8.22	8.28819	1.17096	0.380706	0.449062	0.653387	1
ENSDARG00000097353	BX324164.3	4.5179	1.93836	0.527434	1.7791	0.0752229	1
ENSDARG00000018770	zmp:0000001326	4.63002	1.11619	0.548536	0.211812	0.832253	1
ENSDARG00000045836	mapk11	159.204	-0.440258	0.146292	0	1	1
ENSDARG00000006409	mapk12b	22.5375	0.949601	0.23371	0	1	1
ENSDARG00000045835	si:dkey-14d8.6	7.77449	0.408482	0.417817	0	1	1
ENSDARG00000045834	si:dkey-14d8.7	3.96766	0.624922	0.565171	0	1	1
ENSDARG00000034700	vegfab	198.912	0.0293826	0.0862922	0	1	1
ENSDARG00000024465	mrps18a	127.782	-0.218201	0.10849	0	1	1
ENSDARG00000017355	rsph9	20.9068	0.183632	0.290186	0	1	1
ENSDARG00000031956	tmem63a	161.061	0.101243	0.100235	0	1	1
ENSDARG00000070220	pou3f2a	117.101	0.0831861	0.120235	0	1	1
ENSDARG00000075956	faxca	66.5558	0.0281169	0.1243	0	1	1
ENSDARG00000009607	ccnc	424.923	-0.00596429	0.0857901	0	1	1
ENSDARG00000054321	ngs	350.552	0.0245669	0.275508	0	1	1
ENSDARG00000024654	pgm3	222.155	-0.352918	0.106328	0	1	1
ENSDARG00000040610	si:ch73-352p4.8	257.388	0.971974	0.0866794	0	1	1
ENSDARG00000003200	foxm1	17.582	-0.192194	0.232041	0	1	1
ENSDARG00000100253	CU571169.1	0.11672	-0.33554	3.07855	0	1	NA
ENSDARG00000091640	si:ch73-352p4.5	41.4446	-0.776586	0.18155	0	1	1
ENSDARG00000073858	pex26	98.1603	0.587866	0.136569	0	1	1
ENSDARG00000088078	usp18	15.681	1.13592	0.282144	0.481747	0.629985	1
ENSDARG00000099560	lyrm5a	74.5964	-0.182007	0.158973	0	1	1
ENSDARG00000087120	slc5a8	52.8448	0.787404	0.181805	0	1	1
ENSDARG00000099280	utp20	524.758	-0.576624	0.061178	0	1	1
ENSDARG00000101680	arl1	327.103	-0.410193	0.0980184	0	1	1
ENSDARG00000098745	tfec	37.7794	0.436969	0.199141	0	1	1
ENSDARG00000074223	MDFIC	190.802	0.0689303	0.142158	0	1	1
ENSDARG00000093020	CR356233.2	0.791565	0.958868	1.46295	0	1	1
ENSDARG00000091974	CR356233.1	16.1913	0.666621	0.335208	0	1	1
ENSDARG00000005453	foxp2	150.064	0.644319	0.098605	0	1	1
ENSDARG00000090468	ppp1r3aa	68.3359	-0.635059	0.156594	0	1	1
ENSDARG00000099281	si:dkey-112e7.2	347.484	-0.160612	0.0957941	0	1	1
ENSDARG00000068701	gpr85	60.7439	0.753722	0.181578	0	1	1
ENSDARG00000097967	BX950217.1	3.49447	1.50803	0.595824	0.852649	0.393854	1
ENSDARG00000068705	tmem168a	56.1905	0.296156	0.171314	0	1	1
ENSDARG00000068708	ifrd1	997.349	-0.884162	0.0967724	0	1	1
ENSDARG00000024874	dock4b	569.282	0.350299	0.0687324	0	1	1
ENSDARG00000096138	CR388190.1	3.88634	0.826837	0.609274	0	1	1
ENSDARG00000084778	5S_rRNA	1.78154	0.616734	0.964976	0	1	1
ENSDARG00000102849	FO681361.1	0.856676	-0.399873	1.17186	0	1	1
ENSDARG00000102702	lrrn3b	254.665	-0.330119	0.112808	0	1	1
ENSDARG00000102461	CR354372.2	28.3924	-0.199552	0.249496	0	1	1
ENSDARG00000099870	tnni4a	27.416	-1.45417	0.327552	-1.38655	0.165579	1
ENSDARG00000070314	cald1a	161.269	0.208989	0.16628	0	1	1
ENSDARG00000045822	tnnt2e	899.027	0.612904	0.108049	0	1	1
ENSDARG00000105079	BX649411.2	10.1798	1.49242	0.393003	1.25298	0.210213	1
ENSDARG00000101254	BX649411.1	2.56538	-0.0628597	0.747368	0	1	1
ENSDARG00000018688	elk3	66.9751	0.053345	0.155205	0	1	1
ENSDARG00000006029	lta4h	280.474	-0.450512	0.0956347	0	1	1
ENSDARG00000079470	cdk17	262.423	-0.0257309	0.0858926	0	1	1
ENSDARG00000105096	si:ch1073-67j19.1	1.43266	1.46847	0.887721	0.527722	0.597692	1
ENSDARG00000104976	si:ch1073-67j19.2	1.9129	2.11743	1.05101	1.06319	0.287697	1
ENSDARG00000086740	phyh	344.164	-0.0432244	0.0772334	0	1	1
ENSDARG00000027799	ucmaa	11.8718	0.0166514	0.292232	0	1	1
ENSDARG00000045815	mcm10	59.1655	-0.381639	0.170564	0	1	1
ENSDARG00000078073	nudt5	216.767	0.0390789	0.100255	0	1	1
ENSDARG00000075025	cdc123	158.624	-0.0412122	0.124893	0	1	1
ENSDARG00000074905	camk1da	112.434	0.28161	0.153313	0	1	1
ENSDARG00000026052	ccdc3a	38.8878	0.070936	0.231349	0	1	1
ENSDARG00000002663	optn	269.658	0.300172	0.100743	0	1	1
ENSDARG00000074547	si:ch211-240l19.8	0.675893	1.99234	1.36087	0.729194	0.465883	1
ENSDARG00000076313	si:ch211-240l19.7	2.15552	0.981133	0.859416	0	1	1
ENSDARG00000074613	si:ch211-240l19.6	3.96386	0.0812868	0.623241	0	1	1
ENSDARG00000039393	si:ch211-240l19.5	11.1576	-0.551108	0.381433	0	1	1
ENSDARG00000039392	wnk1b	280.239	0.294516	0.0774004	0	1	1
ENSDARG00000081119	5S_rRNA	2.05916	1.65788	0.887582	0.741206	0.458568	1
ENSDARG00000079824	ninj2	10.1378	0.672472	0.373937	0	1	1
ENSDARG00000076014	ERC1 (1 of many)	253.717	0.015601	0.107136	0	1	1
ENSDARG00000031930	erc1b	0.0990943	-0.696208	3.07855	0	1	NA
ENSDARG00000102464	wnt5b	408.837	0.023522	0.0755869	0	1	1
ENSDARG00000081240	5S_rRNA	0.651949	2.92346	1.53749	1.25104	0.210919	1
ENSDARG00000045801	fbxl14b	294.218	0.213889	0.0807119	0	1	1
ENSDARG00000096855	BX649324.1	11.9302	0.532427	0.304131	0	1	1
ENSDARG00000101849	adipor2	646.956	-0.322572	0.0714932	0	1	1
ENSDARG00000093557	BX842699.1	5.25963	1.02487	0.53279	0.0466762	0.962771	1
ENSDARG00000103537	ttll12	57.8976	0.48916	0.198027	0	1	1
ENSDARG00000102020	pnpla3	80.4788	0.285151	0.136103	0	1	1
ENSDARG00000101967	sult4a1	399.031	0.258556	0.0815326	0	1	1
ENSDARG00000088181	mpped1	24.7979	-0.418745	0.249805	0	1	1
ENSDARG00000063097	scube1	124.702	-0.152691	0.108844	0	1	1
ENSDARG00000039681	samm50l	285.226	0.0869177	0.0851575	0	1	1
ENSDARG00000070230	aldh1l2	368.326	-0.273618	0.0716764	0	1	1
ENSDARG00000077926	si:dkey-48p11.3	80.1392	-0.153315	0.152017	0	1	1
ENSDARG00000073881	slc41a2b	161.722	0.144067	0.102368	0	1	1
ENSDARG00000034375	chst11	16.4989	0.0902565	0.29341	0	1	1
ENSDARG00000039185	nfyba	174.982	0.752878	0.203247	0	1	1
ENSDARG00000058127	hcfc2	114.143	-0.0614194	0.098187	0	1	1
ENSDARG00000045788	avpr1ab	76.5997	-1.30792	0.150275	-2.04905	0.0404574	1
ENSDARG00000045789	srgap1b	79.1011	-0.778861	0.124771	0	1	1
ENSDARG00000045790	si:ch211-125a15.1	67.4745	-0.146622	0.143925	0	1	1
ENSDARG00000058159	ipo8	375.447	0.0229876	0.0850737	0	1	1
ENSDARG00000063149	tmtc1	654.266	-0.0448466	0.0765775	0	1	1
ENSDARG00000016538	zgc:55888	52.7199	0.460946	0.1696	0	1	1
ENSDARG00000025859	lmf2b	235.937	-0.201022	0.0866329	0	1	1
ENSDARG00000058042	kitlgb	58.1823	0.912285	0.196727	0	1	1
ENSDARG00000088044	si:ch73-139j3.4	27.1143	0.484135	0.191927	0	1	1
ENSDARG00000091656	lsm8	167.343	-0.547012	0.123941	0	1	1
ENSDARG00000099821	TYMP	38.4277	-0.113397	0.197511	0	1	1
ENSDARG00000063054	shank3b	64.8	0.0876717	0.12505	0	1	1
ENSDARG00000075501	cdnf	84.339	-0.178793	0.128969	0	1	1
ENSDARG00000058030	hspa14	380.67	-0.511978	0.0981093	0	1	1
ENSDARG00000045704	dclre1c	128.823	-0.269747	0.130257	0	1	1
ENSDARG00000045705	meig1	42.1226	-0.0540838	0.217595	0	1	1
ENSDARG00000033179	tmem243b	96.8905	0.0425749	0.13019	0	1	1
ENSDARG00000094000	BX901962.2	20.3317	1.21979	0.235866	0.931835	0.351422	1
ENSDARG00000093445	BX901962.1	16.5953	0.428874	0.400404	0	1	1
ENSDARG00000096009	BX901962.3	1.40708	-0.375097	1.22346	0	1	1
ENSDARG00000025824	dmtf1	157.474	0.500296	0.108152	0	1	1
ENSDARG00000004386	si:dkey-153k10.9	428.28	-0.146849	0.0996852	0	1	1
ENSDARG00000045706	tspan9b	209.572	-0.219451	0.0873372	0	1	1
ENSDARG00000094732	mical3b	200.363	0.400184	0.0953437	0	1	1
ENSDARG00000057983	svopl	202.582	0.426177	0.110468	0	1	1
ENSDARG00000063008	si:dkeyp-27e10.3	83.8345	0.402467	0.130738	0	1	1
ENSDARG00000057974	parp12b	141.68	0.270747	0.123179	0	1	1
ENSDARG00000086650	ttc41	31.4873	0.579458	0.262062	0	1	1
ENSDARG00000003570	hsp90b1	2423.18	-0.872431	0.0878732	0	1	1
ENSDARG00000057942	glt8d2	36.0593	0.341862	0.184463	0	1	1
ENSDARG00000062983	fbxo18	282.95	0.209987	0.0714725	0	1	1
ENSDARG00000045708	adm2a	37.0574	0.330817	0.181115	0	1	1
ENSDARG00000070126	si:dkey-22l11.6	24.2539	1.73645	0.297024	2.47942	0.0131596	0.507057
ENSDARG00000062968	sbf1	927.202	-0.0172248	0.0851526	0	1	1
ENSDARG00000057929	naf1	57.8805	-0.357783	0.229034	0	1	1
ENSDARG00000057921	ccdc136b	182.941	-0.0840947	0.125859	0	1	1
ENSDARG00000018820	flncb	690.95	0.216796	0.0940767	0	1	1
ENSDARG00000032799	kcnd2	141.564	0.541818	0.119424	0	1	1
ENSDARG00000032389	tspan12	137.791	-0.4777	0.117389	0	1	1
ENSDARG00000034326	ing3	417.985	0.117327	0.0716345	0	1	1
ENSDARG00000045747	cped1	227.725	0.188154	0.0848292	0	1	1
ENSDARG00000094973	wnt16	27.2247	-0.144828	0.199444	0	1	1
ENSDARG00000045748	stab2	195.749	-0.888378	0.139964	0	1	1
ENSDARG00000094597	CR383662.4	2.90609	-0.0693527	0.643767	0	1	1
ENSDARG00000092922	CR383662.1	6.54948	0.923057	0.594395	0	1	1
ENSDARG00000097175	CR383662.8	11.588	0.733316	0.35954	0	1	1
ENSDARG00000093853	CR383662.3	3.7075	1.39919	0.570101	0.700215	0.483793	1
ENSDARG00000095446	CR383662.5	6.03051	-0.0318179	0.41982	0	1	1
ENSDARG00000093014	CR383662.2	4.72924	0.58231	0.580209	0	1	1
ENSDARG00000096967	CR383662.7	4.47472	-0.535964	0.636135	0	1	1
ENSDARG00000045749	ppfibp1a	433.555	0.00839182	0.0836427	0	1	1
ENSDARG00000095994	CR383662.6	4.09911	0.921898	0.517491	0	1	1
ENSDARG00000045750	syt10	45.7684	-1.64073	0.244129	-2.62455	0.00867626	0.362455
ENSDARG00000095981	si:ch211-161n3.5	5.06001	0.713492	0.510991	0	1	1
ENSDARG00000045752	si:ch211-161n3.4	6.56247	0.3136	0.418825	0	1	1
ENSDARG00000092989	si:ch211-161n3.3	12.7341	1.40288	0.33553	1.20073	0.229855	1
ENSDARG00000045753	tmtc2a	172.952	0.572643	0.127097	0	1	1
ENSDARG00000045754	mettl25	70.3795	0.344947	0.132713	0	1	1
ENSDARG00000045755	ccdc59	4.67086	-0.781729	0.501981	0	1	1
ENSDARG00000096083	si:dkey-21h14.8	43.0597	0.230185	0.171893	0	1	1
ENSDARG00000096010	si:dkey-21h14.15	0.389894	1.00878	2.01439	0.00436011	0.996521	NA
ENSDARG00000096184	si:dkey-21h14.14	1.68474	2.23058	0.916288	1.34301	0.17927	1
ENSDARG00000094603	si:dkey-21h14.12	3.62548	1.70422	0.631127	1.11581	0.264505	1
ENSDARG00000096047	si:dkey-21h14.3	1.35518	1.51096	0.905447	0.56432	0.572536	1
ENSDARG00000096156	si:dkey-21h14.11	0.693277	3.05349	1.2951	1.58558	0.112834	1
ENSDARG00000096187	si:dkey-21h14.10	2.95202	1.74219	0.791078	0.938195	0.348144	1
ENSDARG00000096153	si:dkey-21h14.9	4.30546	2.71541	0.652788	2.62782	0.00859332	0.36024
ENSDARG00000045758	cracr2ab	50.6863	0.0824237	0.200452	0	1	1
ENSDARG00000045760	prmt8b	55.5873	0.100967	0.138657	0	1	1
ENSDARG00000001781	tspan11	31.901	0.00230168	0.241806	0	1	1
ENSDARG00000096114	BX784029.2	0.673619	1.40794	1.29661	0.314622	0.753048	1
ENSDARG00000096218	BX784029.3	0.892539	-0.0761062	1.17651	0	1	1
ENSDARG00000096131	BX649349.2	1.33617	2.70375	0.996363	1.70997	0.0872719	1
ENSDARG00000094545	BX649349.1	1.68649	0.750288	0.816366	0	1	1
ENSDARG00000019235	sema3aa	471.362	-0.111888	0.0822037	0	1	1
ENSDARG00000063299	pcloa	312.507	0.430991	0.0911829	0	1	1
ENSDARG00000070015	pimr173	7.25626	1.22999	0.38241	0.601419	0.547561	1
ENSDARG00000003822	ankrd16	52.6644	0.493053	0.205984	0	1	1
ENSDARG00000005451	gdi2	2214.47	-0.450576	0.0512823	0	1	1
ENSDARG00000079698	asb13a.1	41.8816	0.981072	0.173111	0	1	1
ENSDARG00000045765	asb13a.2	22.6697	0.620071	0.246419	0	1	1
ENSDARG00000032765	net1	250.132	0.251257	0.125203	0	1	1
ENSDARG00000081841	BX465862.1	3.70899	1.7175	0.653464	1.09799	0.272209	1
ENSDARG00000081284	dre-mir-29b-2	0.718114	0.791822	1.31325	0	1	1
ENSDARG00000096147	BX465862.4	21.7429	1.1623	0.308426	0.526232	0.598727	1
ENSDARG00000025576	mkln1	290.64	-0.107913	0.0844478	0	1	1
ENSDARG00000031228	podxl	412.436	-0.666609	0.102396	0	1	1
ENSDARG00000096099	BX465862.3	13.3209	0.0815104	0.357117	0	1	1
ENSDARG00000093427	BX465862.2	18.1139	0.235987	0.340661	0	1	1
ENSDARG00000092083	BX899181.1	7.47644	0.949332	0.370954	0	1	1
ENSDARG00000094299	BX649350.1	1.94088	1.31063	0.806626	0.385097	0.700166	1
ENSDARG00000005891	cyb5r3	267.915	0.0488635	0.101168	0	1	1
ENSDARG00000063255	btbd11a	177.32	0.0952811	0.0920229	0	1	1
ENSDARG00000094457	BX005210.1	1.72598	0.978822	0.875748	0	1	1
ENSDARG00000045768	cry1aa	980.706	0.0194449	0.104712	0	1	1
ENSDARG00000032242	tnnt2c	330.499	-0.428823	0.119747	0	1	1
ENSDARG00000058366	si:dkey-222f8.3	325.99	-0.0565948	0.0781078	0	1	1
ENSDARG00000017661	braf	105.071	0.386618	0.114862	0	1	1
ENSDARG00000020015	mrps33	175.857	-0.391628	0.110424	0	1	1
ENSDARG00000006747	tmem178b	449.896	0.0072215	0.104766	0	1	1
ENSDARG00000094980	CR792454.1	13.4809	0.657539	0.369794	0	1	1
ENSDARG00000007639	cnot4b	95.7899	0.0203413	0.125039	0	1	1
ENSDARG00000041665	mkrn1	188.398	0.321815	0.107118	0	1	1
ENSDARG00000087319	cecr6	20.8237	0.350714	0.277461	0	1	1
ENSDARG00000058244	il17ra1a	61.7236	0.0891172	0.170371	0	1	1
ENSDARG00000095461	pimr171	1.04977	0.934993	0.991765	0	1	1
ENSDARG00000103365	pimr214	0.124191	0.0766552	3.07855	0	1	NA
ENSDARG00000074873	pimr170	0.703507	-0.473278	1.37181	0	1	1
ENSDARG00000104625	pimr168	0.267032	1.15602	2.55938	0.0609597	0.951391	NA
ENSDARG00000103215	pimr169	1.87052	-0.161416	0.857128	0	1	1
ENSDARG00000019396	rergla	50.6493	-0.113156	0.175185	0	1	1
ENSDARG00000013476	arhgef39	64.4167	-0.715308	0.141166	0	1	1
ENSDARG00000085437	5S_rRNA	0.363063	-0.24795	2.0788	0	1	NA
ENSDARG00000008720	lmo3	445.453	-0.490755	0.101402	0	1	1
ENSDARG00000032618	mgst1.1	138.535	0.591412	0.155007	0	1	1
ENSDARG00000022165	mgst1.2	139.809	0.281442	0.126501	0	1	1
ENSDARG00000005897	dera	175.674	-0.180936	0.102573	0	1	1
ENSDARG00000053127	helb	101.308	0.182386	0.133948	0	1	1
ENSDARG00000053131	irak3	22.8991	1.70781	0.321158	2.20394	0.0275285	0.875313
ENSDARG00000053136	b2m	20.1521	0.79813	0.278677	0	1	1
ENSDARG00000069912	hmga2	775.458	-0.244461	0.0954667	0	1	1
ENSDARG00000045658	msrb3	294.488	-0.264077	0.0922709	0	1	1
ENSDARG00000015824	lemd3	312.79	-0.0677066	0.0792746	0	1	1
ENSDARG00000005541	wif1	229.477	-0.809775	0.102206	0	1	1
ENSDARG00000078613	vhll	21.3996	0.540696	0.275665	0	1	1
ENSDARG00000014361	tmbim4	446.458	-0.128769	0.0926298	0	1	1
ENSDARG00000094001	si:dkey-6a5.3	1.17613	2.48248	1.17459	1.26212	0.206904	1
ENSDARG00000097457	BX119963.2	4.54336	1.4303	0.525062	0.819526	0.412486	1
ENSDARG00000096135	BX119963.1	7.97577	1.07612	0.442283	0.172118	0.863345	1
ENSDARG00000015053	grip1	486.105	0.218221	0.0935515	0	1	1
ENSDARG00000017841	cand1	1232.61	-0.405131	0.0676949	0	1	1
ENSDARG00000045669	si:dkey-39a18.1	11.6857	-0.227014	0.359506	0	1	1
ENSDARG00000094646	dyrk2	937.781	-0.373631	0.0532386	0	1	1
ENSDARG00000092714	si:ch211-266a5.12	6.37289	0.0494591	0.400655	0	1	1
ENSDARG00000024211	ifng1-2	0.828496	1.51577	1.17302	0.439697	0.660157	1
ENSDARG00000045671	ifng1-1	0.676881	1.52269	1.16586	0.448329	0.653915	1
ENSDARG00000045672	il26	1.62343	0.624456	0.824648	0	1	1
ENSDARG00000045673	il22	2.37965	0.636957	0.689065	0	1	1
ENSDARG00000045675	mdm1	82.6706	0.850827	0.134572	0	1	1
ENSDARG00000045676	calua	822.239	-0.858056	0.0762436	0	1	1
ENSDARG00000045677	opn1sw1	3737.64	-0.706689	0.119828	0	1	1
ENSDARG00000081977	dre-mir-729	6.07889	0.0154414	0.444138	0	1	1
ENSDARG00000045680	tnpo3	410.4	-0.16552	0.086332	0	1	1
ENSDARG00000045681	irf5	68.3464	0.0972898	0.137434	0	1	1
ENSDARG00000045683	ccdc87	21.3217	0.968119	0.286867	0	1	1
ENSDARG00000078745	pnpla8	232.487	0.12429	0.0881516	0	1	1
ENSDARG00000105458	si:dkeyp-81f3.4	6.27891	0.563299	0.469572	0	1	1
ENSDARG00000006396	nrcama	410.467	-0.0588488	0.118944	0	1	1
ENSDARG00000045685	cntn1b	283.527	-0.190657	0.166608	0	1	1
ENSDARG00000045687	pdzrn4	201.439	0.879831	0.111435	0	1	1
ENSDARG00000022550	gxylt1b	63.1207	0.71024	0.133168	0	1	1
ENSDARG00000045692	pphln1	379.87	-0.24893	0.0789777	0	1	1
ENSDARG00000015966	yaf2	241.595	-0.285832	0.0890452	0	1	1
ENSDARG00000045691	zcrb1	86.8639	-0.00748321	0.130282	0	1	1
ENSDARG00000045694	prickle1b	570.653	-0.192544	0.0821859	0	1	1
ENSDARG00000086259	CU469420.1	9.06118	0.157361	0.337243	0	1	1
ENSDARG00000095980	CU469420.3	1.45635	0.620362	0.938301	0	1	1
ENSDARG00000090957	CU469420.2	6.66035	1.0311	0.42679	0.0728722	0.941908	1
ENSDARG00000096149	CU469420.4	1.5708	0.733997	0.872449	0	1	1
ENSDARG00000094329	si:dkey-234l24.1	1.50299	1.09132	0.888143	0.102817	0.918108	1
ENSDARG00000094534	CR786571.2	6.23784	0.436147	0.530806	0	1	1
ENSDARG00000092409	si:dkey-234l24.7	0.0631395	-0.33554	3.07855	0	1	NA
ENSDARG00000097023	CR786571.3	1.31108	3.51553	1.14897	2.18938	0.028569	0.897765
ENSDARG00000097419	CR786571.4	0.423077	0.576857	1.65397	0	1	NA
ENSDARG00000069780	pus7l	26.9415	0.533968	0.216086	0	1	1
ENSDARG00000062808	CR786571.1	5.70107	1.0871	0.479386	0.181685	0.85583	1
ENSDARG00000093588	si:dkey-234l24.8	4.40954	0.71528	0.680568	0	1	1
ENSDARG00000011661	twf1b	258.644	-0.561441	0.108627	0	1	1
ENSDARG00000062797	nell2b	918.533	0.0868429	0.0989309	0	1	1
ENSDARG00000018744	prl2	6.9711	0.211427	0.432786	0	1	1
ENSDARG00000020086	nuak1a	196.472	0.354354	0.145935	0	1	1
ENSDARG00000096496	BX571705.1	5.725	0.513669	0.457292	0	1	1
ENSDARG00000092161	si:dkey-261e22.4	9.22659	-0.357304	0.435045	0	1	1
ENSDARG00000003811	plxnb2a	832.199	0.271452	0.0660343	0	1	1
ENSDARG00000094799	plxnb2a	40.1009	-0.00665469	0.206028	0	1	1
ENSDARG00000077090	si:ch211-127b11.1	31.3077	0.656618	0.255572	0	1	1
ENSDARG00000079892	si:dkey-183c2.4	13.0151	0.449061	0.303042	0	1	1
ENSDARG00000015985	abcc9	399.152	-0.0565517	0.0694252	0	1	1
ENSDARG00000045589	kcnj8	20.1133	-0.195007	0.239242	0	1	1
ENSDARG00000087328	U4	3548.98	-0.791358	0.364916	0	1	1
ENSDARG00000057334	cmasa	315.583	0.0745664	0.0747059	0	1	1
ENSDARG00000089313	U4	673.302	0.1926	0.222929	0	1	1
ENSDARG00000045594	si:dkey-14k9.2	47.7206	0.0584826	0.149942	0	1	1
ENSDARG00000045595	si:dkey-14k9.3	60.7871	0.411745	0.169782	0	1	1
ENSDARG00000006215	akr1b1	244.802	-0.631321	0.0840115	0	1	1
ENSDARG00000045598	si:dkey-180p18.9	114.087	0.224628	0.120589	0	1	1
ENSDARG00000017366	prdm4	111.527	0.639887	0.104898	0	1	1
ENSDARG00000020101	psmc2	800.299	-0.624724	0.066382	0	1	1
ENSDARG00000022424	slc26a5	437.45	-0.345955	0.0644708	0	1	1
ENSDARG00000004497	tspan33a	168.264	0.0948621	0.10025	0	1	1
ENSDARG00000002952	smo	839.697	0.0763933	0.0650257	0	1	1
ENSDARG00000045601	cax1	89.4523	-0.283623	0.124239	0	1	1
ENSDARG00000007764	klhdc10	304.839	-0.308641	0.0837612	0	1	1
ENSDARG00000096823	BX571796.1	1.17879	-0.570487	1.09452	0	1	1
ENSDARG00000062651	zc3hc1	128.035	-0.528807	0.12761	0	1	1
ENSDARG00000000019	ube2h	784.568	0.0951652	0.0790375	0	1	1
ENSDARG00000080467	dre-mir-183	1.51	-0.213206	0.833944	0	1	1
ENSDARG00000083126	AL590150.1	8.17121	0.875496	0.465486	0	1	1
ENSDARG00000081095	dre-mir-182	4.66568	0.424564	0.487941	0	1	1
ENSDARG00000000018	nrf1	514.917	-0.15212	0.103792	0	1	1
ENSDARG00000092341	AL590150.2	5.92945	0.140237	0.48334	0	1	1
ENSDARG00000093247	BX537358.1	6.04522	0.809708	0.503938	0	1	1
ENSDARG00000019328	plxna4	1034.86	0.249345	0.0796409	0	1	1
ENSDARG00000032919	chchd3a	217.554	-0.209505	0.101844	0	1	1
ENSDARG00000004336	exoc4	426.35	-0.13468	0.0766938	0	1	1
ENSDARG00000094584	BX470240.1	0.324232	1.93986	2.06259	0.45567	0.648627	NA
ENSDARG00000069698	lrguk	35.3863	0.778673	0.177412	0	1	1
ENSDARG00000069692	col7a1l	494.751	0.64306	0.0835808	0	1	1
ENSDARG00000093135	si:dkey-117n7.2	42.9905	0.290095	0.199248	0	1	1
ENSDARG00000092944	si:dkey-117n7.3	15.9181	0.164829	0.31691	0	1	1
ENSDARG00000092064	si:dkey-117n7.4	6.4145	0.945428	0.40299	0	1	1
ENSDARG00000089640	si:dkey-117n7.5	10.6075	0.836714	0.360662	0	1	1
ENSDARG00000087241	ucn3l	4.05783	0.238807	0.522316	0	1	1
ENSDARG00000034823	copg2	1197.35	-0.196658	0.0649195	0	1	1
ENSDARG00000032319	mest	95.1266	0.192994	0.145698	0	1	1
ENSDARG00000097754	CR749763.7	0.867729	0.76844	1.19514	0	1	1
ENSDARG00000095103	CR749763.6	0.409213	2.30623	1.97372	0.661811	0.508092	NA
ENSDARG00000093168	CR749763.4	0.270605	-0.662284	2.51901	0	1	NA
ENSDARG00000093983	CR749763.5	2.66836	2.03851	0.701214	1.48103	0.1386	1
ENSDARG00000092097	CR749763.1	0.599398	-0.840586	1.46776	0	1	1
ENSDARG00000095323	BX649423.2	0.451646	-0.851619	1.50187	0	1	1
ENSDARG00000012684	atp2b1a	606.738	-0.320311	0.0737707	0	1	1
ENSDARG00000056954	si:dkeyp-38g8.5	14.5049	0.0223691	0.266178	0	1	1
ENSDARG00000056950	epyc	1183.71	-1.46749	0.0931759	-5.01725	5.24156e-07	8.00741e-05
ENSDARG00000056938	kera	379.52	-0.844133	0.137166	0	1	1
ENSDARG00000045580	lum	740.582	-0.572356	0.0893007	0	1	1
ENSDARG00000012066	dcn	883.63	-0.235059	0.120293	0	1	1
ENSDARG00000088002	wu:fc23c09	12.2061	1.51329	0.392051	1.30923	0.190456	1
ENSDARG00000027249	btg1	685.955	0.486174	0.12038	0	1	1
ENSDARG00000020749	caprin2	32.8952	1.34604	0.220113	1.57211	0.115926	1
ENSDARG00000032653	fam60a	80.5755	0.449758	0.133351	0	1	1
ENSDARG00000003789	dennd5b	639.927	0.188317	0.0866296	0	1	1
ENSDARG00000023026	pkp2	67.8125	0.538617	0.155795	0	1	1
ENSDARG00000027316	tcp11l2	315.116	0.395573	0.0996347	0	1	1
ENSDARG00000095159	BX649500.1	1.76637	1.15648	0.920529	0.16999	0.865018	1
ENSDARG00000093371	BX649476.1	0.36546	-0.246178	1.84102	0	1	NA
ENSDARG00000004904	gys2	176.47	0.586468	0.115658	0	1	1
ENSDARG00000093058	si:dkey-13i19.8	307.986	-0.177678	0.0754525	0	1	1
ENSDARG00000022795	golt1ba	51.3929	-0.393025	0.180686	0	1	1
ENSDARG00000056859	spx	16.5566	0.0223012	0.28161	0	1	1
ENSDARG00000077985	kiss2	3.36151	-1.64333	0.600722	-1.07093	0.284202	1
ENSDARG00000019644	ldhba	6140.58	-0.185222	0.0969296	0	1	1
ENSDARG00000027424	slc25a3a	191.635	-0.00583926	0.0971518	0	1	1
ENSDARG00000007315	tmpoa	191.73	-0.504811	0.0881163	0	1	1
ENSDARG00000007405	strap	503.201	-0.219415	0.0867866	0	1	1
ENSDARG00000019420	etnk1	457.352	0.29078	0.074469	0	1	1
ENSDARG00000011582	sox5	606.268	0.0982389	0.0727324	0	1	1
ENSDARG00000085074	5S_rRNA	1.00558	1.63182	1.05009	0.601676	0.54739	1
ENSDARG00000091957	si:dkey-172o10.8	0.656079	1.43149	1.24449	0.346723	0.728799	1
ENSDARG00000016815	casc1	30.4156	1.33262	0.196608	1.69179	0.0906851	1
ENSDARG00000045574	lrmp	100.197	-0.208025	0.126101	0	1	1
ENSDARG00000045568	bcat1	228.436	-0.0635647	0.083695	0	1	1
ENSDARG00000094132	igf1	38.1274	-0.216521	0.18216	0	1	1
ENSDARG00000094191	nup37	107.86	-0.636988	0.108583	0	1	1
ENSDARG00000073959	pmch	2.57063	-1.21768	0.836097	-0.260348	0.794595	1
ENSDARG00000029944	parpbp	43.6568	-0.235068	0.227627	0	1	1
ENSDARG00000093287	BX510924.1	3.64451	0.102415	0.546099	0	1	1
ENSDARG00000038384	th2	15.5665	0.634365	0.298151	0	1	1
ENSDARG00000020143	pah	300.367	-0.58034	0.108601	0	1	1
ENSDARG00000038386	ascl1a	41.5024	-0.370205	0.207843	0	1	1
ENSDARG00000007175	recql	190.224	0.0536228	0.0978641	0	1	1
ENSDARG00000002174	itfg2	100.044	0.0622996	0.122691	0	1	1
ENSDARG00000079985	nrip2	135.437	-0.561415	0.125582	0	1	1
ENSDARG00000006011	klhl42	66.0103	0.184802	0.154648	0	1	1
ENSDARG00000002128	cwf19l1	208.826	0.0202112	0.111753	0	1	1
ENSDARG00000045563	ccdc53	216.239	0.40257	0.117983	0	1	1
ENSDARG00000045561	dram1	25.3937	0.87758	0.268326	0	1	1
ENSDARG00000030153	gnptab	258.776	-0.0885616	0.100247	0	1	1
ENSDARG00000014572	chpt1	524.353	-0.44441	0.0743796	0	1	1
ENSDARG00000045560	mybpc1	238.237	-1.05477	0.1309	-0.418396	0.675658	1
ENSDARG00000094593	BX890572.1	1.76691	-0.376004	0.760424	0	1	1
ENSDARG00000097601	CT868708.1	25.5978	-1.264	0.33754	-0.782143	0.434131	1
ENSDARG00000087438	spi2	26.9883	-0.473634	0.229091	0	1	1
ENSDARG00000012435	spic	14.0922	0.0578158	0.363405	0	1	1
ENSDARG00000016886	dnajb9b	11.3606	-0.34626	0.31618	0	1	1
ENSDARG00000076690	avpr2l	18.0537	-0.829025	0.40609	0	1	1
ENSDARG00000021239	apaf1	384.249	0.14815	0.0790344	0	1	1
ENSDARG00000003512	anks1b	367.89	0.213218	0.0843735	0	1	1
ENSDARG00000004055	uhrf1bp1l	184.13	0.147362	0.118738	0	1	1
ENSDARG00000015278	plxnc1	129.891	0.737597	0.106548	0	1	1
ENSDARG00000028192	cradd	29.1672	-0.149675	0.226366	0	1	1
ENSDARG00000097434	BX649398.2	8.64844	0.426703	0.351758	0	1	1
ENSDARG00000045557	socs2	42.3035	0.869232	0.17968	0	1	1
ENSDARG00000033757	ncaph2	142.911	-0.589812	0.108211	0	1	1
ENSDARG00000045555	sco2	58.3792	-0.236542	0.143434	0	1	1
ENSDARG00000073965	si:dkey-202b22.5	5.69707	1.3693	0.472577	0.781458	0.434533	1
ENSDARG00000045552	si:dkey-202b22.6	7.65151	1.13759	0.386601	0.355894	0.72192	1
ENSDARG00000005547	rint1	112.242	-0.00628869	0.106251	0	1	1
ENSDARG00000097195	BX649398.1	4.28946	2.93735	0.611027	3.17065	0.00152097	0.0894304
ENSDARG00000029018	cdkn1ba	120.954	-0.0347923	0.13428	0	1	1
ENSDARG00000095705	CDPF1	110.459	0.173199	0.113481	0	1	1
ENSDARG00000031777	pparaa	44.7222	0.877888	0.180936	0	1	1
ENSDARG00000081807	dre-let-7b	11.8677	1.20636	0.375282	0.549878	0.582403	1
ENSDARG00000082287	dre-let-7a-3	8.85482	0.534567	0.336821	0	1	1
ENSDARG00000022858	wnt7ba	15.5145	0.0534174	0.270842	0	1	1
ENSDARG00000008439	atxn10	68.6642	-0.0844969	0.156593	0	1	1
ENSDARG00000034717	def6c	91.1304	0.649209	0.117464	0	1	1
ENSDARG00000069431	slc26a4	30.0672	0.594507	0.239863	0	1	1
ENSDARG00000003615	slc26a3.2	35.3714	-0.344255	0.250311	0	1	1
ENSDARG00000007371	slc26a3.1	12.5852	0.634285	0.320702	0	1	1
ENSDARG00000015222	cbll1	15.494	0.0711408	0.318154	0	1	1
ENSDARG00000045549	bik	54.3248	0.83002	0.161095	0	1	1
ENSDARG00000016613	mcat	16.9147	0.250643	0.256771	0	1	1
ENSDARG00000008867	rap1b	1153.11	-0.266597	0.065229	0	1	1
ENSDARG00000094428	si:dkey-31f5.8	20.6561	0.885863	0.278018	0	1	1
ENSDARG00000029524	impdh1b	1778.45	-0.493731	0.0597988	0	1	1
ENSDARG00000099812	si:dkey-31f5.11	111.598	0.261677	0.11307	0	1	1
ENSDARG00000045548	lepb	7.00931	3.31217	0.635236	3.63986	0.00027279	0.0208174
ENSDARG00000082824	dre-mir-129-1	0.955622	-0.235705	1.02648	0	1	1
ENSDARG00000083992	5S_rRNA	0.495805	0.219035	1.49166	0	1	1
ENSDARG00000094118	si:dkey-21o22.2	1.18641	0.947839	1.25302	0	1	1
ENSDARG00000006766	snd1	2060.44	-0.472765	0.0593923	0	1	1
ENSDARG00000069402	lrrc4.1	60.1433	0.0885002	0.135646	0	1	1
ENSDARG00000021336	pax4	17.3184	0.35876	0.23842	0	1	1
ENSDARG00000045544	hgfa	60.2172	-0.330402	0.200455	0	1	1
ENSDARG00000014804	cacna2d1a	868.225	-0.284233	0.0774492	0	1	1
ENSDARG00000001912	drd4-rs	65.1308	-1.06098	0.178242	-0.342128	0.732254	1
ENSDARG00000104301	zgc:193726	23.587	-0.0989449	0.275732	0	1	1
ENSDARG00000045543	atp6v1f	336.318	-0.141696	0.0704726	0	1	1
ENSDARG00000045542	lamtor4	148.322	0.140321	0.11848	0	1	1
ENSDARG00000088733	zmp:0000000938	21.1962	2.33273	0.404165	3.29748	0.000975573	0.0621423
ENSDARG00000045541	gcc1	240.416	0.0215334	0.118856	0	1	1
ENSDARG00000011605	dennd6b	223.811	-1.31354e-05	0.123763	0	1	1
ENSDARG00000045540	ppp6r2a	590.227	-0.17312	0.056468	0	1	1
ENSDARG00000056152	fam3c	340.172	-0.195832	0.0980853	0	1	1
ENSDARG00000056145	si:dkey-159a18.1	38.8002	-0.00620971	0.247747	0	1	1
ENSDARG00000102521	NA	0.131953	0.0766552	3.07855	0	1	NA
ENSDARG00000101236	cep83	126.633	-0.0589926	0.108947	0	1	1
ENSDARG00000037960	lrrc17	572.827	-0.355247	0.0652481	0	1	1
ENSDARG00000017163	sinup	2.43451	0.181948	0.75218	0	1	1
ENSDARG00000004794	ccdc146	74.8957	1.12502	0.138165	0.904828	0.365557	1
ENSDARG00000019861	fgl2a	36.5255	-0.897333	0.286291	0	1	1
ENSDARG00000045481	gsap	97.1415	0.190115	0.126711	0	1	1
ENSDARG00000045482	stk38l	149.706	-0.0155745	0.133444	0	1	1
ENSDARG00000103810	cacna2d4a	30.0229	-0.165533	0.240512	0	1	1
ENSDARG00000045483	lrtm2a	13.1164	0.806112	0.414211	0	1	1
ENSDARG00000026855	cacna2d4a	63.5912	-0.172648	0.213193	0	1	1
ENSDARG00000045484	dcp1b	60.5457	-0.441919	0.156676	0	1	1
ENSDARG00000008398	cacna1c	219.406	0.20209	0.11185	0	1	1
ENSDARG00000082618	5S_rRNA	0.584209	2.81875	1.78092	1.02124	0.30714	1
ENSDARG00000009252	napepld	91.4479	-0.330996	0.134672	0	1	1
ENSDARG00000011764	asun	271.023	-0.173556	0.0848015	0	1	1
ENSDARG00000045485	rassf8b	225.68	0.0574119	0.0910511	0	1	1
ENSDARG00000082068	5S_rRNA	1.2265	0.943539	0.895932	0	1	1
ENSDARG00000055245	zmp:0000000650	13.2022	1.36016	0.337001	1.06873	0.28519	1
ENSDARG00000090038	BX248410.1	7.41939	0.399261	0.362451	0	1	1
ENSDARG00000090277	BX248410.2	5.31916	1.71127	0.50192	1.41711	0.156452	1
ENSDARG00000005476	nav3	320.391	0.20291	0.0990454	0	1	1
ENSDARG00000030614	syt1a	549.136	-0.0913037	0.0798854	0	1	1
ENSDARG00000045486	pawr	198.911	0.318338	0.0879568	0	1	1
ENSDARG00000010784	ppp1r12a	630.278	-0.0250415	0.0831652	0	1	1
ENSDARG00000045487	rps16	3741.1	-0.0962613	0.0744276	0	1	1
ENSDARG00000092717	BX569790.1	2.42513	0.927259	0.705143	0	1	1
ENSDARG00000097427	BX569790.2	0.414606	-1.38372	1.63681	-0.234431	0.81465	NA
ENSDARG00000029830	myf6	36.7099	0.404113	0.174321	0	1	1
ENSDARG00000007277	myf5	24.9307	0.262206	0.208341	0	1	1
ENSDARG00000104915	NA	0.477377	-0.183932	1.42824	0	1	1
ENSDARG00000098436	BX537156.1	0.213831	0.128185	2.3505	0	1	NA
ENSDARG00000013414	lin7a	496.164	-0.38936	0.116847	0	1	1
ENSDARG00000032218	acss3	53.2575	0.656326	0.159775	0	1	1
ENSDARG00000013000	ppfia2	251.963	0.152714	0.132558	0	1	1
ENSDARG00000096999	BX537308.1	5.89354	-0.0554662	0.443946	0	1	1
ENSDARG00000055360	llph	176.881	-0.551821	0.125447	0	1	1
ENSDARG00000012729	hcls1	132.227	-0.0197004	0.169468	0	1	1
ENSDARG00000061951	golgb1	1012.48	0.0897891	0.064279	0	1	1
ENSDARG00000010454	guca1a	36.8731	-1.11633	0.20928	-0.55584	0.57832	1
ENSDARG00000021579	orc5	100.329	-0.572393	0.115961	0	1	1
ENSDARG00000021595	lhfpl3	467.755	-0.429674	0.10114	0	1	1
ENSDARG00000098069	NA	1.66582	-0.515343	1.03445	0	1	1
ENSDARG00000007523	kmt2e	164.994	0.455801	0.112865	0	1	1
ENSDARG00000045490	ndufb2	359.179	-0.696241	0.104027	0	1	1
ENSDARG00000018111	kdm7aa	308.913	-0.0592274	0.0666999	0	1	1
ENSDARG00000034300	sema3c	118.849	-0.0891078	0.111298	0	1	1
ENSDARG00000032639	cd36	66.6921	-0.674294	0.14291	0	1	1
ENSDARG00000021647	gnai1	479.277	-0.0320845	0.0852812	0	1	1
ENSDARG00000016010	nup107	542.905	-0.323439	0.0772838	0	1	1
ENSDARG00000021590	magi2a	84.6938	0.355883	0.140377	0	1	1
ENSDARG00000045493	slc35e3	149.003	-0.444022	0.101836	0	1	1
ENSDARG00000094023	AL935183.1	66.9888	-0.365314	0.159308	0	1	1
ENSDARG00000033443	mdm2	486.286	0.0413756	0.0697237	0	1	1
ENSDARG00000076044	trhde.1	307.473	-0.106011	0.107969	0	1	1
ENSDARG00000084043	5S_rRNA	1.98838	0.226746	0.740649	0	1	1
ENSDARG00000062013	trhde.2	51.3882	0.689272	0.205117	0	1	1
ENSDARG00000084741	5S_rRNA	0.11672	-0.33554	3.07855	0	1	NA
ENSDARG00000011769	cpm	145.16	-0.155832	0.115138	0	1	1
ENSDARG00000022187	usp6nl	163.432	0.143963	0.094737	0	1	1
ENSDARG00000002131	celf2	810.198	-0.0998774	0.0614915	0	1	1
ENSDARG00000016526	gata3	91.0025	1.37921	0.12556	3.02011	0.00252684	0.136122
ENSDARG00000045513	taf3	75.3558	0.472307	0.131977	0	1	1
ENSDARG00000045514	atp5c1	2621.26	-0.479626	0.0583282	0	1	1
ENSDARG00000045515	kin	96.1007	0.178302	0.167024	0	1	1
ENSDARG00000045516	itih2	725.155	-0.180538	0.113893	0	1	1
ENSDARG00000045517	itih5	75.0884	0.00404342	0.162927	0	1	1
ENSDARG00000045518	tmem110l	345.487	0.545706	0.121293	0	1	1
ENSDARG00000045519	sfmbt2	216.54	0.302216	0.109594	0	1	1
ENSDARG00000034173	prkcq	76.925	0.377946	0.146691	0	1	1
ENSDARG00000001953	pfkfb3	179.418	0.494548	0.0940859	0	1	1
ENSDARG00000031346	rbm17	252.307	-0.28581	0.0963392	0	1	1
ENSDARG00000069311	zgc:195175	3.95268	1.03518	0.588132	0.0598173	0.952301	1
ENSDARG00000045522	acot15	198.908	-0.0569092	0.0970111	0	1	1
ENSDARG00000089159	acot14	98.6963	0.473692	0.138075	0	1	1
ENSDARG00000069292	acot16	18.1566	-0.100914	0.320672	0	1	1
ENSDARG00000088524	acot17	57.0753	0.225192	0.176095	0	1	1
ENSDARG00000033413	acot18	146.334	-0.149818	0.10284	0	1	1
ENSDARG00000045524	lamb1b	437.709	0.00800762	0.0976118	0	1	1
ENSDARG00000045525	tmcc3	302.54	-0.16361	0.106689	0	1	1
ENSDARG00000080556	NA	0.169359	0.849519	3.07855	0	1	NA
ENSDARG00000042469	ndufa12	7.37729	0.158934	0.397272	0	1	1
ENSDARG00000045527	nr2c1	287.53	-0.133596	0.0875043	0	1	1
ENSDARG00000045528	fgd6	97.4139	0.286995	0.120938	0	1	1
ENSDARG00000075215	vetz	61.9025	0.437534	0.168461	0	1	1
ENSDARG00000069261	metap2a	70.8615	-0.66647	0.142858	0	1	1
ENSDARG00000097579	CT573048.1	3.50064	0.228555	0.63866	0	1	1
ENSDARG00000089861	usp44	274.925	-0.106045	0.074981	0	1	1
ENSDARG00000089908	si:ch211-265o23.1	78.8691	-0.754266	0.125655	0	1	1
ENSDARG00000032627	SCYL2	282.136	0.224103	0.0838822	0	1	1
ENSDARG00000069244	si:ch211-244b2.3	28.9093	0.142771	0.214369	0	1	1
ENSDARG00000045530	si:ch211-244b2.4	51.5231	0.947497	0.20112	0	1	1
ENSDARG00000097326	BX957270.1	0.521831	1.55543	1.352	0.410823	0.681203	1
ENSDARG00000098221	st8sia1	426.512	-0.147916	0.109174	0	1	1
ENSDARG00000073766	tnni1d	131.252	-0.862208	0.147323	0	1	1
ENSDARG00000078749	b4galnt3a	28.6326	0.204479	0.227348	0	1	1
ENSDARG00000083413	5S_rRNA	0.664711	1.88566	1.27202	0.696265	0.486263	1
ENSDARG00000099850	iqsec3a	169.349	-0.134942	0.111935	0	1	1
ENSDARG00000041205	slc6a1l	23.7981	-1.40198	0.310944	-1.29277	0.196092	1
ENSDARG00000029071	creld2	111.805	-1.07754	0.131857	-0.588095	0.556469	1
ENSDARG00000041199	alg12	86.4209	-0.330095	0.139392	0	1	1
ENSDARG00000024306	zbed4	366.198	0.161659	0.0726518	0	1	1
ENSDARG00000013596	brd1a	533.407	0.130055	0.102615	0	1	1
ENSDARG00000084471	5S_rRNA	5.01214	-0.136632	0.490222	0	1	1
ENSDARG00000069160	fam19a5a	116.338	-0.554123	0.153375	0	1	1
ENSDARG00000045510	tbc1d22a	162.668	0.0386778	0.108848	0	1	1
ENSDARG00000069169	cerk	257.273	0.15421	0.104328	0	1	1
ENSDARG00000069171	gramd4a	128.691	-0.0778033	0.124334	0	1	1
ENSDARG00000069185	celsr1a	628.048	0.303438	0.074519	0	1	1
ENSDARG00000043734	trmu	116.481	-0.573651	0.144977	0	1	1
ENSDARG00000096207	si:ch73-263o4.3	7.47855	-1.92281	0.540125	-1.70851	0.0875412	1
ENSDARG00000096045	si:ch73-263o4.4	97.6768	-0.94543	0.139073	0	1	1
ENSDARG00000014941	tprkb	89.1918	-0.191002	0.159843	0	1	1
ENSDARG00000053917	alg10	145.644	-0.441204	0.120531	0	1	1
ENSDARG00000075820	CU694442.1	10.3727	1.12515	0.382648	0.327067	0.743617	1
ENSDARG00000096007	znf1067	45.7775	0.102063	0.168133	0	1	1
ENSDARG00000076272	znf1041	51.7958	0.228896	0.17572	0	1	1
ENSDARG00000096034	si:ch73-289h5.5	0.135251	-0.696208	3.07409	0	1	NA
ENSDARG00000077488	si:ch73-289h5.4	73.2147	0.0459244	0.13905	0	1	1
ENSDARG00000104584	CABZ01050663.1	41.4027	0.437634	0.173488	0	1	1
ENSDARG00000104281	CABZ01050665.1	27.1336	0.193849	0.20678	0	1	1
ENSDARG00000086116	dre-mir-430b-4	0.0478778	-0.33554	3.07855	0	1	NA
ENSDARG00000089555	dre-mir-430a-4	0.0776398	0.437324	3.07855	0	1	NA
ENSDARG00000089671	dre-mir-430b-10	0.0478778	-0.33554	3.07855	0	1	NA
ENSDARG00000091671	dre-mir-430a-2	0.501714	2.53819	1.52106	1.01126	0.311894	1
ENSDARG00000088395	dre-mir-430b-6	0.0776398	0.437324	3.07855	0	1	NA
ENSDARG00000102954	dre-mir-430a-16	0.0776398	0.437324	3.07855	0	1	NA
ENSDARG00000086081	dre-mir-430b-10	0.366466	1.36045	1.66613	0.216341	0.828722	NA
ENSDARG00000086968	dre-mir-430a-4	0.874371	-0.418512	1.14064	0	1	1
ENSDARG00000103698	dre-mir-430a-2	0.0776398	0.437324	3.07855	0	1	NA
ENSDARG00000074009	znf1059	42.3251	0.261969	0.178364	0	1	1
ENSDARG00000089318	BX088538.1	67.2774	0.512976	0.162552	0	1	1
ENSDARG00000079222	zgc:174315	38.1945	0.231716	0.212077	0	1	1
ENSDARG00000088214	si:dkey-23a23.3	48.8976	0.392877	0.193072	0	1	1
ENSDARG00000101488	CR387997.2	0.712311	1.39012	1.38103	0.282482	0.777574	1
ENSDARG00000070203	si:dkey-13e3.1	2.1554	0.712761	0.67538	0	1	1
ENSDARG00000099486	CR387997.1	27.4358	0.0466068	0.227017	0	1	1
ENSDARG00000023036	si:dkey-23a23.2	59.5233	0.222644	0.195058	0	1	1
ENSDARG00000101782	CR388132.2	43.0177	0.180254	0.187616	0	1	1
ENSDARG00000097728	CR388132.1	12.1298	0.210949	0.475538	0	1	1
ENSDARG00000101395	NA	44.868	-0.438304	0.176769	0	1	1
ENSDARG00000094824	si:dkey-23a23.1	0.691905	3.04641	1.49301	1.37066	0.170481	1
ENSDARG00000096684	CR382372.1	7.55466	-0.228216	0.444045	0	1	1
ENSDARG00000104041	ZNF189 (1 of many)	47.4612	-0.13221	0.157289	0	1	1
ENSDARG00000101105	CR847895.3	71.2581	-0.392579	0.137323	0	1	1
ENSDARG00000076054	znf1140	100.297	-0.045516	0.137571	0	1	1
ENSDARG00000099043	CR847895.1	10.0861	0.0697277	0.355952	0	1	1
ENSDARG00000099224	CR847895.2	12.2812	0.491455	0.284348	0	1	1
ENSDARG00000101492	CR847895.4	53.9312	0.518469	0.194571	0	1	1
ENSDARG00000088082	si:ch211-214c20.1	10.6598	0.835499	0.359478	0	1	1
ENSDARG00000100661	BX248122.1	58.8356	-0.102796	0.152363	0	1	1
ENSDARG00000093489	znf1119	54.9041	0.195398	0.172412	0	1	1
ENSDARG00000091381	si:dkey-191j3.2	5.8642	0.468022	0.462227	0	1	1
ENSDARG00000104762	BX530097.1	200.236	-0.266317	0.111999	0	1	1
ENSDARG00000096063	si:dkey-191j3.1	0.918066	1.72858	1.15699	0.629722	0.528877	1
ENSDARG00000104750	BX323023.2	12.6822	0.0773774	0.288872	0	1	1
ENSDARG00000092140	si:ch211-231i17.3	0.936395	2.89647	1.10509	1.71612	0.0861404	1
ENSDARG00000094903	si:ch211-231i17.4	0.230267	1.34232	2.61797	0.130757	0.895968	NA
ENSDARG00000093831	znf1121	6.584	0.314555	0.408222	0	1	1
ENSDARG00000093361	BX323023.1	8.47454	-0.784645	0.443042	0	1	1
ENSDARG00000094147	znf1111	14.5338	0.534957	0.326659	0	1	1
ENSDARG00000101091	BX322597.1	60.3434	0.245163	0.193327	0	1	1
ENSDARG00000092968	znf1128	22.9784	0.429861	0.266724	0	1	1
ENSDARG00000088870	si:dkey-265e15.5	11.2208	1.04527	0.416804	0.108616	0.913507	1
ENSDARG00000043792	si:rp71-7l19.2	1.09267	1.50578	1.04616	0.483462	0.628768	1
ENSDARG00000089582	si:dkey-265e15.2	36.7109	0.980645	0.218216	0	1	1
ENSDARG00000099440	CR936249.1	1.27653	-3.21688	1.16842	-1.89733	0.0577839	1
ENSDARG00000101460	si:dkey-233e3.3	11.9311	0.012208	0.327492	0	1	1
ENSDARG00000099837	si:dkey-199m13.7	27.6332	0.058279	0.259287	0	1	1
ENSDARG00000101497	znf1047	4.16855	0.561086	0.480964	0	1	1
ENSDARG00000100142	znf1083	30.5878	-0.370451	0.21225	0	1	1
ENSDARG00000103471	si:dkey-199m13.4	5.16798	1.44004	0.666452	0.660267	0.509082	1
ENSDARG00000104239	CR383668.3	3.16235	-0.195784	0.589998	0	1	1
ENSDARG00000103202	CR383668.2	0.629331	0.87946	1.74093	0	1	1
ENSDARG00000102799	znf1114	37.4611	0.151017	0.187837	0	1	1
ENSDARG00000098876	si:dkey-199m13.5	13.4339	-0.55191	0.403367	0	1	1
ENSDARG00000098190	CR383668.1	3.76629	0.102133	0.546786	0	1	1
ENSDARG00000104074	znf1052	1.10749	2.83649	1.39035	1.32088	0.186541	1
ENSDARG00000101149	CABZ01001464.1	2.95076	1.5652	0.70817	0.798117	0.424802	1
ENSDARG00000104586	NA	0.989861	0.075898	1.05747	0	1	1
ENSDARG00000101202	CU302413.1	0.0554512	-0.33554	3.07855	0	1	NA
ENSDARG00000104741	zgc:173619	1.38499	-1.54039	0.991565	-0.544985	0.585764	1
ENSDARG00000101278	CU207245.1	13.7396	-0.0616812	0.329917	0	1	1
ENSDARG00000101775	zgc:172014	6.59472	-0.451425	0.452972	0	1	1
ENSDARG00000098115	si:dkey-178j11.5	2.66577	1.24268	0.744268	0.326066	0.744375	1
ENSDARG00000103233	U1	4.87459	-2.15935	0.681003	-1.70242	0.0886775	1
ENSDARG00000082790	U1	6.53528	-1.10412	0.523912	-0.198729	0.842475	1
ENSDARG00000103901	U1	18.5633	-0.101238	0.565395	0	1	1
ENSDARG00000104604	znf1099	8.19879	0.0288682	0.422054	0	1	1
ENSDARG00000101811	U1	3.05068	-0.905556	0.777057	0	1	1
ENSDARG00000098517	U1	1.31361	-1.17621	1.02579	-0.171775	0.863615	1
ENSDARG00000098340	U1	0.494389	-0.279487	1.9774	0	1	1
ENSDARG00000101374	si:dkey-11n14.1	5.70108	1.80929	0.552957	1.46356	0.143314	1
ENSDARG00000103741	BX649620.2	24.3536	0.403937	0.216044	0	1	1
ENSDARG00000101548	si:dkey-47k16.4	0.907309	2.47714	1.31277	1.1252	0.260503	1
ENSDARG00000099699	BX649620.1	1.78189	1.31561	0.911268	0.346344	0.729084	1
ENSDARG00000102771	ZNF70 (1 of many)	4.81363	0.952607	0.524631	0	1	1
ENSDARG00000091787	U6	0.0554512	-0.33554	3.07855	0	1	NA
ENSDARG00000090678	U6	0.0776398	0.437324	3.07855	0	1	NA
ENSDARG00000082006	U1	0.0957556	-0.696208	3.07855	0	1	NA
ENSDARG00000080902	U1	5.5656	0.0348117	0.606846	0	1	1
ENSDARG00000100187	U1	1.23483	-1.03735	1.29648	-0.0288081	0.977018	1
ENSDARG00000100479	zgc:173720	43.0904	0.261632	0.192706	0	1	1
ENSDARG00000098143	si:dkey-57l19.1	3.42867	0.703488	0.556543	0	1	1
ENSDARG00000099444	znf996	1.00121	1.80394	1.13938	0.705597	0.480439	1
ENSDARG00000104064	si:rp71-5o12.3	9.96737	2.57795	0.381424	4.13701	3.51864e-05	0.00365861
ENSDARG00000099603	AL590152.1	0.516203	1.08846	1.70444	0.0518976	0.95861	1
ENSDARG00000099681	BX548173.1	11.3173	-0.0784512	0.435705	0	1	1
ENSDARG00000104211	BX548173.4	0.399195	0.446693	1.68691	0	1	NA
ENSDARG00000101103	BX548173.2	3.47069	0.0916132	0.681671	0	1	1
ENSDARG00000103998	BX548173.3	1.67584	1.02018	0.860333	0.0234526	0.981289	1
ENSDARG00000103229	si:dkey-265e15.5	3.73006	0.818895	0.50961	0	1	1
ENSDARG00000103143	si:dkey-19c16.12	4.18585	2.7037	0.623295	2.73337	0.00626903	0.282776
ENSDARG00000100061	si:dkey-16p6.1	2.6043	0.225746	0.640077	0	1	1
ENSDARG00000102603	mascRNA-menRNA	0.193422	1.27077	2.75303	0.0983528	0.921652	NA
ENSDARG00000104412	si:dkey-72l17.5	8.6214	2.00678	0.421452	2.38884	0.0169019	0.616798
ENSDARG00000100632	BX649328.1	1.47349	2.10224	0.976733	1.1285	0.25911	1
ENSDARG00000101475	BX649328.2	0.40572	2.29701	1.97701	0.656046	0.511794	NA
ENSDARG00000101962	BX649328.3	0.875257	1.87175	1.29174	0.674861	0.499764	1
ENSDARG00000102008	si:dkey-72l17.6	12.6298	0.667037	0.325847	0	1	1
ENSDARG00000100793	CR450785.1	17.3286	0.777912	0.326412	0	1	1
ENSDARG00000103879	CR450785.2	3.89921	0.955222	0.523443	0	1	1
ENSDARG00000091341	U6	0.0776398	0.437324	3.07855	0	1	NA
ENSDARG00000104171	NA	0.12789	0.849519	3.07855	0	1	NA
ENSDARG00000075731	zgc:174698	3.80851	0.771974	0.594606	0	1	1
ENSDARG00000100277	BX571878.1	3.36476	-0.447226	0.606272	0	1	1
ENSDARG00000091746	si:dkey-16p6.1	5.47817	0.669266	0.464282	0	1	1
ENSDARG00000073915	znf1085	5.72395	0.158863	0.445541	0	1	1
ENSDARG00000095293	si:dkey-265e7.1	32.5328	0.0807581	0.239755	0	1	1
ENSDARG00000090220	zmp:0000000989	5.68287	1.3157	0.496622	0.635697	0.524974	1
ENSDARG00000089814	znf1042	1.30534	0.27568	0.94822	0	1	1
ENSDARG00000099264	BX324003.3	7.68391	-0.0907918	0.386778	0	1	1
ENSDARG00000096499	BX324003.2	0.875984	1.64716	1.23883	0.522399	0.601392	1
ENSDARG00000094066	BX324003.1	1.39204	0.536765	1.05622	0	1	1
ENSDARG00000088245	si:dkey-16p6.1	1.93867	1.40457	0.748921	0.540201	0.589059	1
ENSDARG00000099588	NA	0.105702	0.0766552	3.07855	0	1	NA
ENSDARG00000098607	BX511182.1	0.927238	0.539462	1.09544	0	1	1
ENSDARG00000096458	si:dkey-26h11.2	0.364131	2.07649	1.80191	0.59742	0.550227	NA
ENSDARG00000096437	si:dkey-26h11.1	0.714178	0.399143	1.30244	0	1	1
ENSDARG00000089304	si:dkeyp-4f2.1	2.46136	2.22025	0.823448	1.48188	0.138373	1
ENSDARG00000095997	znf1112	11.7824	1.46255	0.452613	1.02195	0.306806	1
ENSDARG00000095596	si:dkeyp-4f2.6	1.31752	1.07685	1.17636	0.0653243	0.947916	1
ENSDARG00000094484	si:ch211-162i8.4	2.61926	0.414906	0.6327	0	1	1
ENSDARG00000094308	si:dkey-247i3.6	1.8864	0.110267	0.98991	0	1	1
ENSDARG00000095521	znf1090	3.56619	2.17916	0.696959	1.69186	0.0906724	1
ENSDARG00000096186	si:dkey-247i3.5	7.86872	0.530208	0.446172	0	1	1
ENSDARG00000088378	znf1000	0.714746	2.00394	1.21922	0.823432	0.410262	1
ENSDARG00000086449	znf1055	3.09986	0.862647	0.701736	0	1	1
ENSDARG00000090366	znf1065	9.68989	1.12361	0.326392	0.37873	0.704888	1
ENSDARG00000096011	si:dkeyp-4f2.3	31.6472	-0.227091	0.205752	0	1	1
ENSDARG00000082253	U1	0.108742	0.849519	3.07855	0	1	NA
ENSDARG00000082229	U1	0.517636	0.847502	1.46294	0	1	1
ENSDARG00000096140	si:dkeyp-4f2.3	0.673225	0.101104	1.23622	0	1	1
ENSDARG00000076252	si:dkey-247i3.1	4.86569	-0.521815	0.679772	0	1	1
ENSDARG00000096188	CT027801.2	0.187928	-0.284012	2.41292	0	1	NA
ENSDARG00000096005	CT027801.1	0.463112	0.656474	1.63427	0	1	1
ENSDARG00000103872	si:dkey-84h14.4	1.85955	3.20227	0.962863	2.28721	0.0221836	0.746419
ENSDARG00000091013	si:dkey-84h14.2	14.0499	1.48141	0.310395	1.55097	0.12091	1
ENSDARG00000087293	si:dkey-84h14.1	2.93885	2.25086	0.724711	1.72601	0.0843454	1
ENSDARG00000090461	si:ch211-197f20.1	3.72239	1.5526	0.685421	0.806217	0.420118	1
ENSDARG00000095989	AL807749.1	0.108742	0.849519	3.07855	0	1	NA
ENSDARG00000086182	znf985	3.73091	-0.112374	0.493584	0	1	1
ENSDARG00000098177	si:dkey-28i19.3	8.19148	0.186607	0.398275	0	1	1
ENSDARG00000100350	FO681350.1	4.30629	1.45661	0.499531	0.914081	0.360674	1
ENSDARG00000098138	CABZ01060110.1	0.304307	1.18576	1.89144	0.0982132	0.921763	NA
ENSDARG00000102649	U1	0.228313	-0.614131	2.65632	0	1	NA
ENSDARG00000100840	U1	0.327507	-1.19793	2.44982	-0.0807943	0.935606	NA
ENSDARG00000104198	U6	0.0776398	0.437324	3.07855	0	1	NA
ENSDARG00000105017	CT737138.1	6.99836	1.92443	0.546487	1.69159	0.0907235	1
ENSDARG00000101418	BX324179.1	0.985185	-0.237137	1.11879	0	1	1
ENSDARG00000102596	BX324179.2	7.76861	0.0311351	0.462678	0	1	1
ENSDARG00000103008	BX324179.3	33.6736	-0.445327	0.223813	0	1	1
ENSDARG00000101948	si:ch211-39d8.1	3.39002	1.89388	0.610707	1.46369	0.143279	1
ENSDARG00000105246	CT025695.2	0.554981	1.11514	1.58122	0.0728142	0.941954	1
ENSDARG00000099432	si:ch211-246b8.1	2.35198	0.710258	0.735802	0	1	1
ENSDARG00000102904	si:ch211-246b8.2	8.87384	1.22177	0.350269	0.633152	0.526634	1
ENSDARG00000102515	CR847504.1	0.132557	0.0766552	3.07855	0	1	NA
ENSDARG00000105063	si:ch211-64i20.3	6.00829	1.20799	0.483041	0.430586	0.666769	1
ENSDARG00000099899	si:dkeyp-51g9.4	5.58709	0.612324	0.509775	0	1	1
ENSDARG00000102716	AL645691.3	11.565	0.666185	0.344944	0	1	1
ENSDARG00000090355	pimr168	0.456911	2.46319	2.20592	0.663303	0.507137	1
ENSDARG00000102561	AL645691.2	0.875026	1.67166	1.32534	0.506785	0.612306	1
ENSDARG00000092784	AL645691.1	0.795778	1.58056	1.21026	0.479698	0.631442	1
ENSDARG00000103992	si:dkey-146m20.14	2.73759	1.38993	0.661179	0.589745	0.555361	1
ENSDARG00000099785	si:dkey-146m20.13	0.163113	1.25315	3.07489	0.0823273	0.934386	NA
ENSDARG00000098615	BX901954.1	0.152627	0.849519	3.07855	0	1	NA
ENSDARG00000100327	CR812792.1	1.7547	-0.465358	0.879041	0	1	1
ENSDARG00000089446	NA	0.360706	1.46532	2.37097	0.196258	0.844409	NA
ENSDARG00000101459	si:dkey-279j5.1	5.2676	2.19272	0.514427	2.31854	0.0204203	0.709491
ENSDARG00000095275	si:dkey-269p2.1	5.67688	0.790303	0.495695	0	1	1
ENSDARG00000104328	si:ch211-276i6.1	2.51988	0.621446	0.676569	0	1	1
ENSDARG00000103708	BX000703.1	0.537758	1.63262	1.31081	0.482616	0.629368	1
ENSDARG00000104852	zgc:174698	3.21974	1.93012	0.660861	1.40744	0.159297	1
ENSDARG00000099795	CR792455.1	1.39987	0.707161	0.906005	0	1	1
ENSDARG00000101841	NA	0.306581	1.83292	2.43462	0.342114	0.732265	NA
ENSDARG00000099493	CR847906.2	2.40935	2.23577	0.7449	1.65897	0.0971215	1
ENSDARG00000099585	si:dkeyp-4c4.2	10.3567	1.93354	0.365271	2.55575	0.010596	0.425678
ENSDARG00000092938	CR847906.1	0.989533	1.37318	1.07145	0.348297	0.727617	1
ENSDARG00000100961	zgc:174653	4.76411	0.664366	0.457779	0	1	1
ENSDARG00000103348	si:dkey-176f19.7	0.437095	-0.441083	1.52438	0	1	1
ENSDARG00000103189	znf1088	1.32557	0.373897	0.928295	0	1	1
ENSDARG00000098167	si:dkey-176f19.4	1.16711	0.756415	0.90734	0	1	1
ENSDARG00000098677	si:dkeyp-120g4.1	1.60892	-0.300289	0.827724	0	1	1
ENSDARG00000098758	znf1125	0.448456	0.664906	1.6491	0	1	1
ENSDARG00000104038	znf1023	0.523572	0.729641	1.60446	0	1	1
ENSDARG00000101463	si:dkey-176f19.1	2.39218	1.13359	0.831029	0.160756	0.872285	1
ENSDARG00000100704	si:ch211-271g18.4	4.84408	-0.0904018	0.443046	0	1	1
ENSDARG00000101623	znf992	19.5387	-0.535542	0.267621	0	1	1
ENSDARG00000103115	znf1116	0.581734	1.74608	1.4911	0.500357	0.616824	1
ENSDARG00000099152	si:ch211-271g18.1	3.62982	1.67428	0.672291	1.00296	0.31588	1
ENSDARG00000100099	si:ch211-263l8.1	2.13475	-0.790369	0.839948	0	1	1
ENSDARG00000104407	BX649453.3	33.7092	-1.14415	0.467302	-0.308479	0.757718	1
ENSDARG00000102102	ZNF70 (1 of many)	12.3111	-0.0473166	0.404679	0	1	1
ENSDARG00000098872	BX649453.1	0.637283	-0.00421064	1.36006	0	1	1
ENSDARG00000098452	si:dkey-151g22.1	3.2639	-0.0210073	0.768567	0	1	1
ENSDARG00000098447	BX321873.1	10.5677	0.00332431	0.331386	0	1	1
ENSDARG00000103473	BX537137.3	3.32368	-0.820253	0.607769	0	1	1
ENSDARG00000102545	NA	5.55394	-1.16333	0.628157	-0.260018	0.79485	1
ENSDARG00000102648	BX537137.2	0.724334	1.72185	1.26728	0.569605	0.568946	1
ENSDARG00000104681	si:dkeyp-87d1.1	0.790814	1.75162	1.21993	0.616117	0.537817	1
ENSDARG00000101881	znf1097	1.08986	0.615106	0.965533	0	1	1
ENSDARG00000103159	BX571760.1	4.64704	1.43479	0.535527	0.811887	0.416856	1
ENSDARG00000103177	BX571760.2	2.86092	0.783161	0.654287	0	1	1
ENSDARG00000102536	zgc:174646	3.13847	0.419652	0.641871	0	1	1
ENSDARG00000105019	znf1064	0.0554512	-0.33554	3.07855	0	1	NA
ENSDARG00000098137	BX842593.1	0.0495472	-0.33554	3.07855	0	1	NA
ENSDARG00000100959	si:dkey-3p4.7	0.691394	1.40576	1.28551	0.315639	0.752277	1
ENSDARG00000100896	znf973	10.8305	0.931383	0.394647	0	1	1
ENSDARG00000100565	CR556708.1	0.0776398	0.437324	3.07855	0	1	NA
ENSDARG00000098179	si:dkeyp-86c4.1	1.74318	1.31748	0.897108	0.353898	0.723415	1
ENSDARG00000098530	si:dkey-106c17.2	2.36624	-0.273943	0.681203	0	1	1
ENSDARG00000103405	znf1102	9.843	1.23626	0.421238	0.560882	0.574878	1
ENSDARG00000098958	znf1100	0.555172	-0.44315	1.48431	0	1	1
ENSDARG00000102457	BX539341.1	0.318326	0.55676	1.73033	0	1	NA
ENSDARG00000102475	si:dkey-3p4.1	6.13215	0.548911	0.417201	0	1	1
ENSDARG00000102642	znf1139	0.810081	1.17181	1.32946	0.129232	0.897174	1
ENSDARG00000103779	si:dkey-3p4.8	4.15631	-0.0597315	0.477599	0	1	1
ENSDARG00000103710	U1	0.110688	0.0766552	3.07855	0	1	NA
ENSDARG00000099460	U1	0.185716	-1.07535	2.78997	-0.0270061	0.978455	NA
ENSDARG00000101688	si:dkey-207l24.2	2.37459	0.961125	0.68864	0	1	1
ENSDARG00000104704	si:ch211-271g18.1	8.02076	0.0981516	0.360221	0	1	1
ENSDARG00000098714	si:dkeyp-82b4.2	17.0059	0.153457	0.265677	0	1	1
ENSDARG00000104942	si:dkeyp-82b4.3	19.1275	-0.53021	0.327179	0	1	1
ENSDARG00000080486	U1	12.1588	-0.579853	0.456474	0	1	1
ENSDARG00000099230	U6	0.840105	0.935959	1.27779	0	1	1
ENSDARG00000104570	si:dkeyp-82b4.4	0.396063	0.20005	1.67461	0	1	NA
ENSDARG00000098621	CR759843.1	1.47857	2.2629	0.958484	1.3176	0.187637	1
ENSDARG00000100653	si:dkeyp-82b4.6	0.0776398	0.437324	3.07855	0	1	NA
ENSDARG00000101760	znf1016	0.83869	-0.382988	1.09033	0	1	1
ENSDARG00000098987	znf1071	0.353302	0.608449	2.09632	0	1	NA
ENSDARG00000101223	si:ch211-229l10.11	0.331869	1.97315	2.07246	0.469565	0.638666	NA
ENSDARG00000100983	U6	0.0957556	-0.696208	3.07855	0	1	NA
ENSDARG00000080314	U1	0.105702	0.0766552	3.07855	0	1	NA
ENSDARG00000080271	U1	0.569702	-1.34594	1.44227	-0.23986	0.810439	1
ENSDARG00000104964	znf1093	17.1696	-0.517833	0.268446	0	1	1
ENSDARG00000102273	si:ch211-229l10.9	1.56703	-0.215426	0.990468	0	1	1
ENSDARG00000098357	si:ch211-229l10.4	2.16455	0.465847	0.842188	0	1	1
ENSDARG00000099656	CR381657.1	1.61362	1.17261	0.915123	0.188624	0.850387	1
ENSDARG00000099597	si:ch211-209n20.3	2.14378	1.43056	0.797468	0.539911	0.589258	1
ENSDARG00000099872	znf1092	4.91286	0.118349	0.511527	0	1	1
ENSDARG00000100074	znf994	2.08162	-0.98461	0.800847	0	1	1
ENSDARG00000101977	si:ch211-209n20.59	0.414464	0.596889	1.7955	0	1	NA
ENSDARG00000099382	si:ch211-209n20.1	9.73961	-0.423819	0.47577	0	1	1
ENSDARG00000098127	BX324212.1	0.739755	-1.11227	1.43983	-0.0779744	0.937848	1
ENSDARG00000034095	si:dkey-59l11.10	1.88844	0.0464924	0.916075	0	1	1
ENSDARG00000101229	CR792418.3	8.61331	-0.177363	0.340567	0	1	1
ENSDARG00000100477	NA	8.9367	0.489942	0.353666	0	1	1
ENSDARG00000100207	CR792418.2	12.0477	-1.04262	0.396645	-0.107456	0.914427	1
ENSDARG00000096205	znf997	10.231	0.785995	0.383303	0	1	1
ENSDARG00000092926	si:dkey-66k12.3	0.425849	0.665284	1.79887	0	1	NA
ENSDARG00000093747	si:dkey-122c11.1	0.165388	-0.284012	2.50974	0	1	NA
ENSDARG00000087070	znf977	3.76664	0.896196	0.680946	0	1	1
ENSDARG00000094101	si:dkey-122c11.8	0.839105	1.54222	1.53918	0.352281	0.724627	1
ENSDARG00000103344	CR407594.2	1.27447	1.82742	1.07651	0.768612	0.442123	1
ENSDARG00000087788	si:ch211-22k7.9	10.454	0.92552	0.348442	0	1	1
ENSDARG00000100124	CR361547.1	0.845412	-1.50856	1.21808	-0.417509	0.676306	1
ENSDARG00000101981	U1	0.0554512	-0.33554	3.07855	0	1	NA
ENSDARG00000101301	si:dkey-261o4.1	0.11672	-0.33554	3.07855	0	1	NA
ENSDARG00000098986	BX548067.1	3.59584	-0.777526	0.609857	0	1	1
ENSDARG00000102358	si:dkey-261o4.9	1.01069	0.665667	1.10431	0	1	1
ENSDARG00000103045	BX548067.5	2.99286	-0.649699	0.64566	0	1	1
ENSDARG00000102927	si:dkey-261o4.6	1.33666	1.70699	0.963571	0.733718	0.463121	1
ENSDARG00000102952	BX548067.4	1.18049	0.62354	1.05175	0	1	1
ENSDARG00000100523	BX548067.2	1.18585	0.490526	0.894191	0	1	1
ENSDARG00000098510	znf1102	0.785961	0.449619	1.2811	0	1	1
ENSDARG00000100993	BX950868.3	0.0811865	0.437324	3.07855	0	1	NA
ENSDARG00000104423	BX950868.4	2.68266	-0.192708	0.695469	0	1	1
ENSDARG00000100699	BX950868.2	0.143633	-1.02534	3.07803	-0.00823284	0.993431	NA
ENSDARG00000103755	si:dkeyp-4c4.1	17.8207	-0.278807	0.290459	0	1	1
ENSDARG00000105106	CR749167.2	5.9293	0.2771	0.595839	0	1	1
ENSDARG00000105144	znf979	6.15681	-0.852599	0.495306	0	1	1
ENSDARG00000103169	BX649341.2	1.3776	0.205906	1.09013	0	1	1
ENSDARG00000104850	si:dkey-16p6.1	7.80397	0.414901	0.450228	0	1	1
ENSDARG00000091062	si:dkey-199k11.6	1.14367	0.765534	1.01822	0	1	1
ENSDARG00000101731	BX649341.1	1.07271	1.46649	1.16999	0.398713	0.690105	1
ENSDARG00000101817	si:dkey-5i16.5	10.4866	-0.532402	0.332751	0	1	1
ENSDARG00000105161	si:dkey-238g7.1	4.22199	0.204144	0.533988	0	1	1
ENSDARG00000091176	znf995	2.81062	0.692742	0.713495	0	1	1
ENSDARG00000093573	BX663505.1	1.10074	1.18236	1.09686	0.166254	0.867957	1
ENSDARG00000096467	si:ch211-246n15.2	0.155164	-0.696208	3.07855	0	1	NA
ENSDARG00000100201	BX663505.2	0.730927	0.636698	1.33123	0	1	1
ENSDARG00000103604	NA	1.3414	0.524082	0.828357	0	1	1
ENSDARG00000092617	si:dkey-22h13.2	2.524	-0.441599	0.623307	0	1	1
ENSDARG00000091026	si:ch211-218h8.1	3.01689	0.486204	0.677472	0	1	1
ENSDARG00000096497	si:dkey-22h13.3	7.25309	-0.0881171	0.416458	0	1	1
ENSDARG00000095777	si:ch211-218h8.3	0.243673	1.56363	2.23453	0.252234	0.80086	NA
ENSDARG00000100340	BX901907.6	19.9282	-0.786492	0.319582	0	1	1
ENSDARG00000095023	BX901907.1	4.80942	-0.31601	0.538213	0	1	1
ENSDARG00000096434	BX901907.2	0.435213	1.48084	1.76695	0.272127	0.785524	1
ENSDARG00000096486	BX901907.4	0.0502507	0.437324	3.07855	0	1	NA
ENSDARG00000096478	BX901907.3	0.189	-0.284012	2.40873	0	1	NA
ENSDARG00000093846	si:dkey-57c22.1	2.99398	1.00537	0.69564	0.00771544	0.993844	1
ENSDARG00000089831	si:dkey-207m2.4	4.40632	2.56921	0.630226	2.48992	0.0127773	0.495703
ENSDARG00000100798	BX470200.2	0.163113	1.25315	3.07489	0.0823273	0.934386	NA
ENSDARG00000077266	BX470200.1	0.230819	1.53848	2.26657	0.237576	0.81221	NA
ENSDARG00000105170	BX470200.3	1.68128	-0.736968	0.86132	0	1	1
ENSDARG00000100040	AL845295.5	4.34609	-0.104624	0.564435	0	1	1
ENSDARG00000095357	si:dkey-157e10.8	0.841121	-0.167777	1.16302	0	1	1
ENSDARG00000096472	AL845295.2	0.238632	0.128186	2.02032	0	1	NA
ENSDARG00000099173	AL845295.3	0.0990943	-0.696208	3.07855	0	1	NA
ENSDARG00000076160	si:dkey-285e18.2	1.7834	-0.691536	0.866891	0	1	1
ENSDARG00000096435	AL845295.1	0.220887	-1.36886	2.32167	-0.158878	0.873765	NA
ENSDARG00000093665	si:dkey-285e18.5	1.71257	-0.667209	0.84104	0	1	1
ENSDARG00000098144	si:dkey-285e18.6	0.635553	-0.79014	1.2941	0	1	1
ENSDARG00000086041	zgc:174650	2.99418	-0.650519	0.608426	0	1	1
ENSDARG00000086644	U6	0.0957556	-0.696208	3.07855	0	1	NA
ENSDARG00000081077	U1	0.509985	-0.326131	1.64862	0	1	1
ENSDARG00000090116	znf1136	4.35703	-0.379393	0.511539	0	1	1
ENSDARG00000096463	si:dkeyp-82h4.1	0.26766	-0.938249	1.97725	0	1	NA
ENSDARG00000093220	BX571664.1	2.40004	0.0069271	0.704948	0	1	1
ENSDARG00000098166	znf980	0.581722	0.421489	1.29516	0	1	1
ENSDARG00000096456	si:dkeyp-82h4.3	7.83228	0.528724	0.397713	0	1	1
ENSDARG00000091686	si:dkey-16p19.1	0.656257	0.238149	1.26374	0	1	1
ENSDARG00000096461	CR382294.1	4.27306	1.2501	0.613528	0.40764	0.683538	1
ENSDARG00000095149	znf1062	0.91215	-0.582009	1.1156	0	1	1
ENSDARG00000096491	si:ch211-73m21.1	0.258588	-0.641909	2.22205	0	1	NA
ENSDARG00000092583	si:dkey-16p19.5	14.3351	-1.08321	0.310389	-0.268079	0.788639	1
ENSDARG00000093134	CR388165.2	0.206251	0.488856	2.34311	0	1	NA
ENSDARG00000096481	si:dkey-16p19.8	0.880329	-1.51287	1.41749	-0.361817	0.717489	1
ENSDARG00000069555	CR388165.1	0.99306	2.62423	1.23199	1.31838	0.187376	1
ENSDARG00000080512	U1	0.0776398	0.437324	3.07855	0	1	NA
ENSDARG00000082646	U1	1.26306	-0.550305	1.07664	0	1	1
ENSDARG00000082044	U1	3.68593	-0.716912	0.675948	0	1	1
ENSDARG00000081439	U1	1.09495	0.0441799	1.35383	0	1	1
ENSDARG00000094459	znf987	2.33428	-0.656413	0.829132	0	1	1
ENSDARG00000099595	BX088603.1	0.346601	2.08022	1.77912	0.607163	0.543742	NA
ENSDARG00000092596	si:dkeyp-44d3.1	0.776261	1.19649	1.1943	0.164519	0.869322	1
ENSDARG00000101960	si:dkeyp-44d3.3	6.2669	1.37039	0.595624	0.621857	0.534036	1
ENSDARG00000102370	znf1094	4.30693	0.187682	0.54736	0	1	1
ENSDARG00000101916	si:dkeyp-44d3.5	2.42832	1.81895	1.00469	0.815129	0.414998	1
ENSDARG00000099561	CR855306.2	3.3912	-0.0395186	0.64413	0	1	1
ENSDARG00000099475	CR855306.1	1.54346	1.5441	0.879684	0.618518	0.536234	1
ENSDARG00000101851	znf976	5.38936	2.09314	0.532565	2.0526	0.0401112	1
ENSDARG00000100182	CR855306.3	0.21314	0.488856	2.32047	0	1	NA
ENSDARG00000098071	znf1049	2.46613	0.547922	0.757878	0	1	1
ENSDARG00000102316	si:dkey-237m9.2	1.9761	1.39494	0.769971	0.512934	0.607997	1
ENSDARG00000098281	si:dkey-237m9.1	1.94411	2.28667	0.850694	1.5125	0.130407	1
ENSDARG00000102542	si:ch211-268b14.2	30.8645	-0.159637	0.223366	0	1	1
ENSDARG00000102357	CR854899.1	0.40254	2.28064	2.2689	0.564431	0.572461	NA
ENSDARG00000101489	U1	4.76032	0.142421	0.555625	0	1	1
ENSDARG00000100638	U1	15.5073	-0.671592	0.42841	0	1	1
ENSDARG00000101342	U1	1.01717	-0.142369	1.03029	0	1	1
ENSDARG00000102098	CR954226.1	0.465826	1.34832	1.48706	0.234231	0.814805	1
ENSDARG00000102837	znf1145	0.233592	0.86466	2.28786	0	1	NA
ENSDARG00000099063	si:ch211-142b24.8	8.30435	3.38951	0.547053	4.36797	1.25406e-05	0.00140308
ENSDARG00000103346	si:dkeyp-85d8.5	1.09485	2.44076	1.11869	1.2879	0.19778	1
ENSDARG00000099697	zgc:174696	23.7379	-0.330052	0.252204	0	1	1
ENSDARG00000103441	znf1060	3.86585	0.738875	0.526329	0	1	1
ENSDARG00000103675	CR854948.1	0.137357	0.849519	3.05787	0	1	NA
ENSDARG00000103689	znf1148	8.45526	0.813145	0.375378	0	1	1
ENSDARG00000105173	si:ch211-142b24.2	6.24756	0.0643446	0.5087	0	1	1
ENSDARG00000098390	si:ch211-129p6.2	10.6814	0.554997	0.399318	0	1	1
ENSDARG00000098170	si:dkey-4e4.1	3.58664	2.18847	0.61196	1.94206	0.0521293	1
ENSDARG00000100112	znf1118	7.81504	0.0685389	0.375707	0	1	1
ENSDARG00000101447	BX511066.2	0.554701	2.11167	1.24202	0.895051	0.37076	1
ENSDARG00000099145	BX511066.1	0.375626	1.49478	1.80691	0.27383	0.784216	NA
ENSDARG00000104334	si:ch211-59d8.2	2.14227	0.694918	0.880633	0	1	1
ENSDARG00000098514	si:ch211-59d8.3	2.11364	2.96382	0.887707	2.21224	0.0269504	0.863206
ENSDARG00000098515	si:dkey-16p6.1	12.0943	2.48883	0.362328	4.10906	3.97272e-05	0.0040562
ENSDARG00000099165	U6	0.163113	1.25315	3.07489	0.0823273	0.934386	NA
ENSDARG00000089757	U6	0.0526777	0.437324	3.07855	0	1	NA
ENSDARG00000102041	zgc:172014	8.9173	-0.746141	0.39097	0	1	1
ENSDARG00000083218	U1	0.226303	0.488856	2.28147	0	1	NA
ENSDARG00000103894	BX000477.1	2.43915	2.01675	0.809459	1.25608	0.209086	1
ENSDARG00000098270	znf1053	13.0592	0.27286	0.353488	0	1	1
ENSDARG00000101303	U1	0.191511	-1.25025	3.07448	-0.0813946	0.935128	NA
ENSDARG00000100004	U1	0.700849	3.01881	1.21021	1.66814	0.0952879	1
ENSDARG00000102699	U1	3.62458	-1.05732	0.755693	-0.0758488	0.939539	1
ENSDARG00000104143	U1	2.5827	-1.54065	0.863529	-0.626092	0.531255	1
ENSDARG00000102498	U1	1.82071	-0.328719	0.828175	0	1	1
ENSDARG00000099357	U1	0.953191	3.47769	1.11498	2.22219	0.0262702	0.843649
ENSDARG00000105282	U1	0.631154	1.86145	1.52882	0.563473	0.573113	1
ENSDARG00000087837	FO834877.1	10.4508	0.108043	0.400001	0	1	1
ENSDARG00000095569	CABZ01059309.1	1.43426	1.70565	0.979304	0.720564	0.471178	1
ENSDARG00000096038	si:dkeyp-85d8.1	2.25987	1.73109	0.768004	0.951941	0.341127	1
ENSDARG00000096227	CT027759.2	2.1524	1.29526	0.744754	0.39645	0.691773	1
ENSDARG00000096059	si:dkeyp-85d8.3	1.31582	-0.968872	1.15942	0	1	1
ENSDARG00000096134	CT027759.1	2.0208	0.660577	0.829579	0	1	1
ENSDARG00000074193	si:dkeyp-85d8.5	2.08997	3.41579	0.913159	2.64553	0.00815635	0.346363
ENSDARG00000095257	znf1096	4.29631	1.34871	0.58147	0.599712	0.548698	1
ENSDARG00000094017	znf1137	2.31647	2.2689	0.834047	1.52138	0.128165	1
ENSDARG00000096189	si:dkey-54j5.2	2.94539	2.74065	0.735682	2.36604	0.0179797	0.643153
ENSDARG00000096226	znf1072	3.48354	4.54057	0.87662	4.03889	5.37057e-05	0.0052376
ENSDARG00000082273	U1	0.829363	-0.550611	1.20915	0	1	1
ENSDARG00000083351	U1	16.5258	-0.639535	0.407007	0	1	1
ENSDARG00000080979	U1	0.108742	0.849519	3.07855	0	1	NA
ENSDARG00000093165	si:dkey-16p6.2	15.0968	0.521044	0.303361	0	1	1
ENSDARG00000096162	BX927135.1	0.236535	-0.625859	2.28376	0	1	NA
ENSDARG00000088836	si:dkey-16p6.1	5.31656	0.157488	0.590683	0	1	1
ENSDARG00000090947	si:dkey-29j8.1	5.92535	1.11822	0.487678	0.242409	0.808464	1
ENSDARG00000094558	si:dkeyp-53e4.1	2.09859	3.03807	0.892923	2.28247	0.0224616	0.749948
ENSDARG00000096000	si:dkey-29j8.2	3.8902	1.82784	0.66459	1.24565	0.212894	1
ENSDARG00000096091	BX927253.2	4.55703	5.38876	0.842334	5.21024	1.886e-07	3.08323e-05
ENSDARG00000096072	BX927253.1	1.54324	4.18274	1.08261	2.93988	0.00328344	0.169148
ENSDARG00000095993	znf1073	9.15027	1.23772	0.456153	0.521145	0.602266	1
ENSDARG00000095440	si:dkeyp-53e4.2	1.1457	1.36495	1.03847	0.35143	0.725266	1
ENSDARG00000096163	BX664605.1	0.856187	1.05804	1.37028	0.0423562	0.966215	1
ENSDARG00000092197	si:dkeyp-53e4.4	4.67953	0.757998	0.450377	0	1	1
ENSDARG00000083928	U6	0.125518	0.0766552	3.07855	0	1	NA
ENSDARG00000101922	NA	0.556926	2.69387	1.34676	1.25774	0.208486	1
ENSDARG00000102681	BX664605.2	1.8655	2.81598	0.996106	1.82308	0.0682914	1
ENSDARG00000068161	si:dkey-16p6.4	2.76332	2.83455	0.79518	2.30708	0.0210502	0.72338
ENSDARG00000096166	si:dkey-29p23.2	7.47632	1.36372	0.448979	0.810109	0.417877	1
ENSDARG00000068841	si:dkey-29p23.1	17.3338	4.33695	0.483323	6.90418	5.04931e-12	1.58672e-09
ENSDARG00000089875	si:ch211-226o13.2	7.34381	2.10257	0.553975	1.99029	0.0465589	1
ENSDARG00000087714	si:ch211-226o13.1	35.3233	0.551102	0.311368	0	1	1
ENSDARG00000094305	si:ch211-226o13.3	0.660529	1.24618	1.26107	0.195219	0.845221	1
ENSDARG00000101607	NA	1.4817	-2.03645	1.15235	-0.89942	0.368429	1
ENSDARG00000100880	5S_rRNA	0.126279	-0.696208	3.07855	0	1	NA
ENSDARG00000087518	si:dkey-261p22.1	7.30506	2.03004	0.443813	2.32088	0.0202932	0.706771
ENSDARG00000094175	znf1027	14.816	1.66786	0.435992	1.53181	0.125569	1
ENSDARG00000105058	BX296567.1	0.259494	1.69404	2.51225	0.276262	0.782347	NA
ENSDARG00000091235	CABZ01015525.1	17.1393	3.50859	0.381053	6.58331	4.60083e-11	1.31435e-08
ENSDARG00000092080	CABZ01015530.1	1.1786	-0.565021	0.959872	0	1	1
ENSDARG00000096064	si:dkeyp-100h4.4	0.161153	-0.284013	2.92531	0	1	NA
ENSDARG00000078167	si:dkeyp-100h4.1	6.34359	2.38266	0.480072	2.8801	0.00397546	0.196563
ENSDARG00000096109	si:dkeyp-100h4.2	0.849654	1.86682	1.43305	0.604877	0.545261	1
ENSDARG00000092471	si:dkey-7j22.1	10.0511	0.0608795	0.382187	0	1	1
ENSDARG00000097091	si:dkey-7j22.2	2.13201	3.78457	0.953978	2.9189	0.00351264	0.178498
ENSDARG00000088640	znf1115	4.20985	-0.661223	0.514139	0	1	1
ENSDARG00000086668	si:dkey-7j22.4	7.35864	1.67449	0.418079	1.61331	0.106678	1
ENSDARG00000091808	BX897726.1	1.08228	0.0236655	1.01469	0	1	1
ENSDARG00000097393	BX897720.1	1.5668	3.35516	1.00224	2.34989	0.0187788	0.662223
ENSDARG00000090192	si:dkey-16p6.1	5.11569	0.683965	0.454278	0	1	1
ENSDARG00000099494	si:dkeyp-77c4.5	7.56193	3.03029	0.509613	3.98398	6.77697e-05	0.00634657
ENSDARG00000092994	znf1107	3.83558	1.72521	0.712087	1.01843	0.308474	1
ENSDARG00000086296	znf1137	5.3698	2.45421	0.53693	2.70839	0.00676109	0.302081
ENSDARG00000096046	BX649307.1	0.47403	1.9915	1.9325	0.513064	0.607907	1
ENSDARG00000090840	znf980	4.36616	0.833909	0.472834	0	1	1
ENSDARG00000089852	si:dkey-51d8.1	4.33934	2.16752	0.598373	1.95115	0.0510392	1
ENSDARG00000095132	si:dkey-51d8.2	2.36557	0.792775	0.703253	0	1	1
ENSDARG00000095099	BX649516.1	1.59412	1.17163	0.909425	0.188728	0.850306	1
ENSDARG00000096078	BX649516.3	0.342056	1.36992	2.09532	0.176548	0.859863	NA
ENSDARG00000087597	si:dkey-51d8.3	6.30306	3.49593	0.583764	4.27558	1.90641e-05	0.00207374
ENSDARG00000090769	si:dkey-51d8.6	7.21561	1.64562	0.506069	1.27575	0.202044	1
ENSDARG00000091994	znf1046	3.19737	-0.115629	0.762589	0	1	1
ENSDARG00000096074	BX649516.2	1.101	-0.249695	0.987378	0	1	1
ENSDARG00000096217	si:dkey-51d8.9	8.44535	1.43119	0.435378	0.990376	0.321991	1
ENSDARG00000096107	BX649516.4	1.69684	3.10753	1.05534	1.99702	0.045823	1
ENSDARG00000088861	znf1021	10.6261	0.225193	0.341715	0	1	1
ENSDARG00000096012	znf1115	11.8936	0.505616	0.334497	0	1	1
ENSDARG00000096029	si:ch211-162i8.7	1.36298	1.96443	0.978607	0.98551	0.324374	1
ENSDARG00000096216	si:ch211-162i8.7	10.2516	2.6481	0.403439	4.08513	4.4053e-05	0.00446561
ENSDARG00000096041	si:ch211-162i8.2	3.10271	0.807603	0.61513	0	1	1
ENSDARG00000091524	znf1031	11.1522	0.786442	0.342592	0	1	1
ENSDARG00000094222	si:ch211-162i8.5	3.96099	2.70845	0.818201	2.08806	0.0367926	1
ENSDARG00000090033	si:dkey-16p6.1	22.024	5.24967	0.515789	8.23915	1.73441e-16	9.25521e-14
ENSDARG00000087168	si:ch211-162i8.4	4.7544	1.04044	0.472937	0.0855002	0.931864	1
ENSDARG00000093713	si:dkey-256i11.2	5.37769	1.39715	0.543297	0.731005	0.464776	1
ENSDARG00000096194	BX649518.1	1.16463	2.41842	1.03698	1.36784	0.171362	1
ENSDARG00000087699	si:dkey-256i11.3	0.531532	2.68032	1.84607	0.910215	0.362709	1
ENSDARG00000096084	si:dkey-256i11.6	2.689	2.06375	0.705662	1.50744	0.131697	1
ENSDARG00000086563	U1	0.130265	-0.696208	3.07855	0	1	NA
ENSDARG00000087387	znf1038	3.96652	-0.644355	0.551115	0	1	1
ENSDARG00000086597	U6	0.46911	1.91368	1.72175	0.53067	0.595647	1
ENSDARG00000098731	U6	0.755518	-2.94744	1.47113	-1.32377	0.185581	1
ENSDARG00000087526	U6	0.0502507	0.437324	3.07855	0	1	NA
ENSDARG00000082090	U6	0.0957556	-0.696208	3.07855	0	1	NA
ENSDARG00000084404	U6	0.301932	-0.246886	1.92689	0	1	NA
ENSDARG00000099686	U6	0.126279	-0.696208	3.07855	0	1	NA
ENSDARG00000083614	U1	1.87204	-1.21138	0.950252	-0.222445	0.823968	1
ENSDARG00000104690	BX927193.3	2.71807	0.560192	0.629583	0	1	1
ENSDARG00000100673	BX927193.1	1.47688	2.89283	0.978421	1.93458	0.0530422	1
ENSDARG00000102644	BX927193.2	0.0763137	0.437324	3.07855	0	1	NA
ENSDARG00000105306	si:dkeyp-104f11.6	1.4905	2.2873	1.06769	1.20568	0.22794	1
ENSDARG00000098878	BX927164.1	0.353808	0.190884	1.87569	0	1	NA
ENSDARG00000102848	BX927336.3	17.477	0.338429	0.277683	0	1	1
ENSDARG00000098569	BX927336.1	1.61539	0.590981	0.874258	0	1	1
ENSDARG00000101450	si:ch211-215p11.3	3.15978	3.45171	0.850507	2.88264	0.00394358	0.196015
ENSDARG00000099829	BX927336.2	6.50993	1.13783	0.398102	0.346213	0.729183	1
ENSDARG00000101689	si:dkey-16p6.1	1.98876	2.08206	0.834069	1.29733	0.194517	1
ENSDARG00000101695	si:dkey-26m3.3	21.0054	2.0654	0.267403	3.98425	6.76924e-05	0.00634657
ENSDARG00000101598	si:ch211-215p11.1	16.9951	3.86929	0.437063	6.56493	5.20563e-11	1.45768e-08
ENSDARG00000101312	si:dkey-31n13.4	18.3302	3.60098	0.358096	7.26336	3.77598e-13	1.35288e-10
ENSDARG00000104397	BX927287.3	2.06055	2.27885	0.798721	1.60112	0.109351	1
ENSDARG00000099815	BX927287.1	0.22281	0.488854	2.63052	0	1	NA
ENSDARG00000101965	BX927287.2	1.25954	0.495126	0.861495	0	1	1
ENSDARG00000102804	znf1021	1.54821	-0.199308	0.852392	0	1	1
ENSDARG00000099926	si:dkey-26m3.1	0.0495472	-0.33554	3.07855	0	1	NA
ENSDARG00000083742	U6	0.0763137	0.437324	3.07855	0	1	NA
ENSDARG00000090008	U6	0.690756	-2.81445	1.23075	-1.47427	0.140409	1
ENSDARG00000098427	U1	0.839056	-0.835356	1.40372	0	1	1
ENSDARG00000095121	CR792418.1	2.23921	1.98525	0.87602	1.12468	0.260723	1
ENSDARG00000105570	crestin	2.78744	1.9269	0.665088	1.39365	0.163422	1
ENSDARG00000104932	si:ch211-261d9.1	1.52173	1.3443	0.900133	0.382503	0.702088	1
ENSDARG00000098796	znf1122	38.5022	0.0857867	0.182999	0	1	1
ENSDARG00000103946	si:dkey-124l13.1	17.3435	4.64951	0.502463	7.26325	3.77899e-13	1.35288e-10
ENSDARG00000099521	CU466240.1	0.201378	0.488856	2.36256	0	1	NA
ENSDARG00000098426	BX470149.1	2.38046	0.297781	0.717328	0	1	1
ENSDARG00000098582	znf1040	7.15832	1.73247	0.437389	1.67464	0.0940043	1
ENSDARG00000098236	BX324142.1	1.3094	3.08702	1.02172	2.04265	0.0410868	1
ENSDARG00000100123	BX324142.2	3.82728	1.11611	0.643076	0.180553	0.856718	1
ENSDARG00000104335	BX324142.3	1.22824	-0.399413	0.974884	0	1	1
ENSDARG00000098735	NA	2.54328	3.70007	1.04277	2.58934	0.00961612	0.393579
ENSDARG00000104918	si:ch211-196f19.1	10.4829	2.78942	0.460453	3.88621	0.000101822	0.00899916
ENSDARG00000100341	si:ch211-196h24.2	5.86396	3.07047	0.565991	3.65814	0.000254056	0.0195783
ENSDARG00000098928	si:ch211-196h24.1	2.73409	1.32658	0.766696	0.425962	0.670136	1
ENSDARG00000103790	BX294653.1	1.24083	1.17067	1.02008	0.167315	0.867122	1
ENSDARG00000104638	BX324155.1	8.07517	-0.253607	0.365086	0	1	1
ENSDARG00000098789	BX321887.1	2.78552	0.32942	0.696334	0	1	1
ENSDARG00000104917	BX321887.3	4.25479	1.49092	0.511121	0.960482	0.336813	1
ENSDARG00000100645	BX321887.2	0.99199	2.62865	1.05597	1.54233	0.122995	1
ENSDARG00000083154	U6	0.229493	-1.40184	2.64943	-0.151669	0.879448	NA
ENSDARG00000103805	U6	0.0554512	-0.33554	3.07855	0	1	NA
ENSDARG00000088471	U6	0.212171	0.488856	2.3236	0	1	NA
ENSDARG00000104455	U1	1.206	-2.02066	1.11241	-0.917523	0.358869	1
ENSDARG00000102390	U1	11.6293	-0.880181	0.377925	0	1	1
ENSDARG00000090178	U1	3.33874	0.0591938	0.668409	0	1	1
ENSDARG00000088633	U1	7.57538	-0.828385	0.527391	0	1	1
ENSDARG00000088070	U1	3.09416	-0.862236	0.705207	0	1	1
ENSDARG00000095106	si:dkey-28k24.2	1.9968	1.51012	0.80478	0.633858	0.526173	1
ENSDARG00000093865	CR356223.1	0.399422	0.178793	1.66924	0	1	NA
ENSDARG00000101245	znf1063	5.62602	1.30743	0.443869	0.692607	0.488556	1
ENSDARG00000103694	CR356223.3	4.66802	-0.199109	0.458395	0	1	1
ENSDARG00000100655	CR356223.2	4.14754	1.10536	0.54631	0.192862	0.847067	1
ENSDARG00000086720	znf1023	0.507712	-0.328427	1.61866	0	1	1
ENSDARG00000092000	znf1020	6.37458	1.67097	0.42363	1.58386	0.113226	1
ENSDARG00000096172	znf1113	3.64675	4.25322	0.845082	3.84959	0.000118315	0.010296
ENSDARG00000102939	BX957234.1	0.70714	2.54437	1.27036	1.2157	0.2241	1
ENSDARG00000087645	znf1064	3.19644	1.30759	0.61409	0.50089	0.616448	1
ENSDARG00000090452	BX470115.1	0.764082	-0.0878716	1.15457	0	1	1
ENSDARG00000102922	BX470115.2	2.42001	0.750695	0.674166	0	1	1
ENSDARG00000093041	si:ch211-234c11.2	1.65583	1.39424	0.925361	0.426044	0.670076	1
ENSDARG00000093615	si:ch211-234c11.3	5.59993	0.615311	0.480845	0	1	1
ENSDARG00000096157	si:dkey-40n15.1	7.87617	0.243994	0.430067	0	1	1
ENSDARG00000087562	znf1036	1.43074	2.44119	0.934485	1.54223	0.123019	1
ENSDARG00000096014	znf1146	0.343304	1.37456	1.69389	0.221124	0.824996	NA
ENSDARG00000096501	CR293532.1	0.108742	0.849519	3.07855	0	1	NA
ENSDARG00000100922	CR293532.2	2.0973	-0.390414	1.13542	0	1	1
ENSDARG00000096215	CR293502.1	0.165059	0.488854	2.51129	0	1	NA
ENSDARG00000086130	si:ch211-42i6.2	6.04557	1.45259	0.471082	0.960753	0.336676	1
ENSDARG00000096105	BX942819.3	2.43504	1.90225	0.796889	1.13221	0.257544	1
ENSDARG00000087265	BX942819.2	0.153953	0.84952	2.94134	0	1	NA
ENSDARG00000070299	BX942819.1	0.837964	0.998632	1.21305	0	1	1
ENSDARG00000097990	CR293498.1	0.0478778	-0.33554	3.07855	0	1	NA
ENSDARG00000088523	si:dkey-5i16.5	5.97781	-0.458416	0.434517	0	1	1
ENSDARG00000088142	si:dkey-159n16.2	41.4883	1.43814	0.283609	1.54487	0.122377	1
ENSDARG00000088616	si:ch211-197e7.3	4.74823	1.08156	0.583677	0.139732	0.888871	1
ENSDARG00000097713	BX927318.1	0.0957556	-0.696208	3.07855	0	1	NA
ENSDARG00000097059	si:dkey-159n16.4	0.230267	1.34232	2.61797	0.130757	0.895968	NA
ENSDARG00000088000	znf1057	4.44076	-0.525442	0.586394	0	1	1
ENSDARG00000090532	znf974	10.3392	0.23171	0.399977	0	1	1
ENSDARG00000097604	BX465205.2	0.599891	1.86057	1.8583	0.463096	0.643296	1
ENSDARG00000097775	BX465205.3	0.152453	0.076656	2.95113	0	1	NA
ENSDARG00000095200	si:ch211-197e7.1	21.2902	6.21437	0.687994	7.5791	3.47968e-14	1.40589e-11
ENSDARG00000097811	BX324126.1	1.1016	2.82801	1.05787	1.72801	0.0839869	1
ENSDARG00000090160	si:dkey-156k2.3	30.5758	1.73584	0.262269	2.80568	0.00502108	0.237715
ENSDARG00000097971	BX957251.1	0.519151	2.58678	1.65694	0.957659	0.338235	1
ENSDARG00000091561	si:dkey-156k2.4	10.5933	1.34719	0.318755	1.0892	0.276066	1
ENSDARG00000087340	U6	0.13493	0.849519	3.07659	0	1	NA
ENSDARG00000088206	U1	0.0502507	0.437324	3.07855	0	1	NA
ENSDARG00000088961	znf1128	1.21032	3.0255	1.03683	1.95356	0.0507537	1
ENSDARG00000093478	si:ch211-152l15.2	5.18304	1.61811	0.672174	0.919575	0.357795	1
ENSDARG00000104863	NA	0.108742	0.849519	3.07855	0	1	NA
ENSDARG00000089179	si:dkey-16p6.1	14.7224	1.11368	0.299645	0.379376	0.704408	1
ENSDARG00000093424	znf1135	2.45732	0.583416	0.666214	0	1	1
ENSDARG00000091477	znf1066	3.39734	0.519853	0.702545	0	1	1
ENSDARG00000096065	si:dkey-156k2.7	0.798187	-0.103685	1.33309	0	1	1
ENSDARG00000087743	si:dkey-156k2.8	0.490762	2.03404	1.92122	0.538219	0.590426	1
ENSDARG00000094888	znf1061	0.490696	2.51602	1.52475	0.994279	0.320087	1
ENSDARG00000087442	BX663613.1	9.39778	0.0249984	0.324363	0	1	1
ENSDARG00000088375	zgc:174704	3.92471	1.62	0.575	1.07826	0.280918	1
ENSDARG00000101853	znf977	2.97209	0.654677	0.615688	0	1	1
ENSDARG00000094902	znf1110	1.68735	1.28114	0.828678	0.339263	0.734411	1
ENSDARG00000093994	znf1058	0.662297	1.98254	1.2885	0.762545	0.445735	1
ENSDARG00000096222	si:ch211-245n8.4	28.8418	-0.237819	0.24516	0	1	1
ENSDARG00000094034	znf1045	2.44974	1.01543	0.729532	0.0211544	0.983123	1
ENSDARG00000098743	BX855613.1	3.82337	-0.815184	0.518352	0	1	1
ENSDARG00000094177	si:ch211-208f21.2	3.16875	-0.148053	0.562895	0	1	1
ENSDARG00000077220	si:ch211-208f21.3	3.68597	0.91609	0.528473	0	1	1
ENSDARG00000092329	si:dkey-156j15.1	4.16048	0.383879	0.540872	0	1	1
ENSDARG00000089457	U1	21.9154	-1.44522	0.551179	-0.807762	0.419227	1
ENSDARG00000087684	U1	0.0554512	-0.33554	3.07855	0	1	NA
ENSDARG00000100570	NA	0.228941	1.34877	3.06289	0.11387	0.909341	NA
ENSDARG00000098341	NA	0.0763137	0.437324	3.07855	0	1	NA
ENSDARG00000093106	znf1026	2.19225	0.718747	0.67944	0	1	1
ENSDARG00000103920	U1	1.84853	-0.587202	0.753765	0	1	1
ENSDARG00000101354	U1	5.63324	-0.284952	0.566636	0	1	1
ENSDARG00000102735	znf1141	23.3258	0.56618	0.223053	0	1	1
ENSDARG00000098306	si:dkey-82i20.1	9.91213	2.75601	0.432727	4.05801	4.94937e-05	0.00492881
ENSDARG00000101729	si:dkey-82i20.5	9.83416	0.118645	0.397823	0	1	1
ENSDARG00000103808	U1	4.56966	-1.36028	0.608641	-0.591948	0.553885	1
ENSDARG00000100311	si:dkey-165e24.1	24.4635	5.41595	0.963537	4.58307	4.58203e-06	0.000556176
ENSDARG00000104160	CR628395.1	1.60036	0.00498519	1.01234	0	1	1
ENSDARG00000100578	si:dkeyp-90h9.1	4.17148	1.94719	0.539252	1.75649	0.0790054	1
ENSDARG00000101248	CR749742.1	0.713134	2.11155	1.32294	0.84021	0.400791	1
ENSDARG00000100640	BX321870.2	0.420663	0.589024	1.64153	0	1	NA
ENSDARG00000098393	5S_rRNA	0.286987	0.128187	1.92395	0	1	NA
ENSDARG00000099626	BX908721.1	2.0111	0.438385	0.871509	0	1	1
ENSDARG00000098406	si:dkey-22a18.2	5.20193	2.24874	0.525121	2.378	0.0174067	0.63034
ENSDARG00000098522	BX649431.1	0.158826	0.849521	2.91047	0	1	NA
ENSDARG00000101046	si:dkeyp-107f9.1	0.318246	0.531426	1.89826	0	1	NA
ENSDARG00000096139	si:dkey-16b10.1	2.72324	-0.244232	0.645452	0	1	1
ENSDARG00000102994	znf1034	6.20555	-0.564058	0.444015	0	1	1
ENSDARG00000101829	si:dkey-16b10.2	1.40583	-1.85943	1.07652	-0.798342	0.424672	1
ENSDARG00000105137	zgc:173705	7.73301	0.157623	0.53001	0	1	1
ENSDARG00000104351	CR318589.2	0.1525	0.488854	2.57386	0	1	NA
ENSDARG00000102659	si:dkeyp-107f9.2	1.10169	-1.137	1.07459	-0.127492	0.898551	1
ENSDARG00000104468	si:dkeyp-107f9.4	0.46862	1.90316	1.74724	0.516908	0.60522	1
ENSDARG00000095414	CR318589.1	0.166139	-0.284012	2.50622	0	1	NA
ENSDARG00000102347	BX640584.5	0.97615	0.846115	1.16964	0	1	1
ENSDARG00000092436	BX640584.1	2.97824	-0.674223	0.630132	0	1	1
ENSDARG00000098839	BX640584.2	1.53727	1.47211	0.867394	0.544287	0.586244	1
ENSDARG00000100387	si:dkey-78o7.3	0.261051	0.920245	1.97188	0	1	NA
ENSDARG00000100855	BX640584.4	1.62263	2.92194	1.1818	1.62629	0.103889	1
ENSDARG00000100827	U1	0.338095	-0.499284	1.89021	0	1	NA
ENSDARG00000099777	U1	0.246153	-1.43125	2.25445	-0.191286	0.848301	NA
ENSDARG00000104645	U6	0.0554512	-0.33554	3.07855	0	1	NA
ENSDARG00000101113	U6	0.0748137	-0.33554	3.07855	0	1	NA
ENSDARG00000102581	si:dkeyp-44b5.5	6.03423	-0.708207	0.511563	0	1	1
ENSDARG00000100838	BX640584.3	8.28585	0.149419	0.343342	0	1	1
ENSDARG00000102130	BX666065.2	0.0776398	0.437324	3.07855	0	1	NA
ENSDARG00000099174	BX666065.1	0.0526777	0.437324	3.07855	0	1	NA
ENSDARG00000101401	U1	0.758375	-1.24793	1.41881	-0.174745	0.86128	1
ENSDARG00000099662	U1	5.12681	-0.486903	0.611638	0	1	1
ENSDARG00000092775	BX640547.1	0.930782	-1.71215	1.18412	-0.601419	0.547561	1
ENSDARG00000100931	U1	0.171268	-0.284012	2.48277	0	1	NA
ENSDARG00000098879	si:dkey-4j21.2	1.27037	1.5053	0.94253	0.536109	0.591884	1
ENSDARG00000098776	BX640547.2	3.00582	-0.461569	0.588929	0	1	1
ENSDARG00000100076	BX640547.3	5.45577	2.25612	0.606055	2.07262	0.0382072	1
ENSDARG00000100049	BX571954.1	0.283537	-0.229891	1.9587	0	1	NA
ENSDARG00000101292	si:dkey-201g16.1	0.906494	1.99253	1.19946	0.827474	0.407969	1
ENSDARG00000103538	BX571954.2	0.127491	0.0766552	3.07855	0	1	NA
ENSDARG00000100412	si:dkey-201g16.5	5.4151	0.316078	0.495745	0	1	1
ENSDARG00000100590	BX649421.1	1.7572	-0.628026	0.771567	0	1	1
ENSDARG00000098610	si:dkey-8o9.2	3.34812	0.533608	0.545174	0	1	1
ENSDARG00000103310	znf1053	1.32442	0.805052	1.06646	0	1	1
ENSDARG00000102635	znf1037	2.5959	-0.961299	0.629009	0	1	1
ENSDARG00000100283	BX571843.1	0.737881	2.63433	1.41397	1.15585	0.247744	1
ENSDARG00000102595	si:dkey-250k10.1	6.22997	-0.000596557	0.424266	0	1	1
ENSDARG00000099751	si:dkey-250k10.4	3.28646	-0.358648	0.670272	0	1	1
ENSDARG00000100365	U1	0.118591	-0.696208	3.07855	0	1	NA
ENSDARG00000098371	BX511078.1	0.692469	1.08015	1.22909	0.0652115	0.948006	1
ENSDARG00000103257	BX511078.2	2.48859	0.178819	0.627577	0	1	1
ENSDARG00000102791	znf1045	0.220237	1.2947	2.30396	0.127912	0.898219	NA
ENSDARG00000104797	BX511078.3	5.7042	0.79302	0.456987	0	1	1
ENSDARG00000102576	NA	2.25582	3.90025	1.11528	2.60048	0.0093094	0.383803
ENSDARG00000101746	znf1102	1.16508	0.128899	0.97624	0	1	1
ENSDARG00000104048	CR388042.1	1.95032	1.87838	1.056	0.831801	0.405521	1
ENSDARG00000092139	si:dkey-247i3.6	0.440427	-0.141198	1.44031	0	1	1
ENSDARG00000104496	NA	6.25515	0.703331	0.484045	0	1	1
ENSDARG00000100733	U1	1.34606	-0.875619	1.10965	0	1	1
ENSDARG00000103431	U1	0.821309	1.0891	1.66638	0.05347	0.957357	1
ENSDARG00000102941	si:ch211-249c2.1	0.113115	0.0766552	3.07855	0	1	NA
ENSDARG00000100068	BX936350.1	1.33037	0.85525	0.876655	0	1	1
ENSDARG00000102030	BX936303.2	0.553244	-2.52238	1.51175	-1.00703	0.313921	1
ENSDARG00000092760	BX936303.1	3.07879	-1.25165	0.818435	-0.307474	0.758483	1
ENSDARG00000103292	BX936303.4	11.0262	0.336985	0.329023	0	1	1
ENSDARG00000103105	BX936303.3	0.635805	1.87285	1.20723	0.723016	0.46967	1
ENSDARG00000104740	si:ch211-223g7.6	5.96663	1.32455	0.500431	0.648536	0.516639	1
ENSDARG00000099825	si:dkey-16p6.1	4.3877	1.93048	0.553909	1.67984	0.0929878	1
ENSDARG00000103265	si:ch211-223g7.2	7.03925	0.867408	0.391233	0	1	1
ENSDARG00000102215	si:ch211-227e10.6	4.16572	2.71979	0.734075	2.34279	0.0191399	0.671331
ENSDARG00000098145	BX572628.1	1.77946	1.80066	1.18781	0.674067	0.500269	1
ENSDARG00000099193	BX640461.2	5.14431	1.3523	0.500038	0.704552	0.481089	1
ENSDARG00000093236	ZNF70 (1 of many)	1.04508	1.74198	1.16524	0.636764	0.524279	1
ENSDARG00000103912	si:ch211-227e10.3	2.2182	2.1427	0.811375	1.40835	0.159028	1
ENSDARG00000100414	si:ch211-227e10.2	0.206998	1.29743	2.69567	0.110336	0.912143	NA
ENSDARG00000104968	si:ch211-227e10.1	3.40232	1.9002	0.640206	1.40611	0.15969	1
ENSDARG00000100692	NA	0.0543711	0.437324	3.07855	0	1	NA
ENSDARG00000104052	CR388413.4	0.202174	0.488853	2.7148	0	1	NA
ENSDARG00000102613	CR392354.2	1.3544	0.484136	0.92926	0	1	1
ENSDARG00000101002	CR392354.1	1.33266	0.916248	0.921366	0	1	1
ENSDARG00000103281	si:dkey-56m15.9	4.21577	1.888	0.512364	1.73315	0.0830697	1
ENSDARG00000103213	si:dkey-56m15.8	2.8625	-0.106232	0.647097	0	1	1
ENSDARG00000104270	si:dkey-56m15.7	0.381657	2.18556	1.7704	0.669658	0.503076	NA
ENSDARG00000093461	si:dkey-56m15.6	1.94632	1.22673	0.725333	0.312585	0.754596	1
ENSDARG00000103420	si:dkey-56m15.5	9.68042	-0.0693158	0.346612	0	1	1
ENSDARG00000099932	BX005245.1	0.462626	0.370013	2.02883	0	1	1
ENSDARG00000104262	si:dkey-56m15.3	0.336891	1.28446	1.85443	0.153395	0.878087	NA
ENSDARG00000101469	si:dkey-56m15.2	3.01478	2.34415	0.709881	1.89348	0.0582941	1
ENSDARG00000099255	BX465836.2	0.162373	0.849519	3.07855	0	1	NA
ENSDARG00000098213	BX465836.1	0.478387	1.87198	1.34743	0.647142	0.51754	1
ENSDARG00000102695	znf1039	1.63335	1.54252	0.988051	0.54908	0.582951	1
ENSDARG00000100386	si:dkey-61p9.9	4.5305	2.48951	0.65949	2.25858	0.0239093	0.787196
ENSDARG00000103536	BX546503.1	1.41234	0.934945	0.934118	0	1	1
ENSDARG00000101165	si:dkey-157e10.8	0.156	0.0766561	2.92821	0	1	NA
ENSDARG00000102256	si:dkey-157e10.6	2.99327	0.0711716	0.786824	0	1	1
ENSDARG00000098193	znf998	0.0495472	-0.33554	3.07855	0	1	NA
ENSDARG00000103012	NA	0.324533	1.98553	2.38719	0.41284	0.679724	NA
ENSDARG00000101997	si:dkey-191j3.2	3.50069	2.44167	0.849217	1.69765	0.0895742	1
ENSDARG00000099641	znf569l	15.7575	0.508941	0.287521	0	1	1
ENSDARG00000103680	CR762475.3	5.44329	1.09765	0.533234	0.18312	0.854704	1
ENSDARG00000098243	CR762475.1	1.08766	2.69646	1.04863	1.61778	0.10571	1
ENSDARG00000103031	znf1029	2.8411	1.42965	0.633723	0.677975	0.497788	1
ENSDARG00000102543	CR762475.2	0.0478778	-0.33554	3.07855	0	1	NA
ENSDARG00000098430	znf1078	5.29758	0.454546	0.444458	0	1	1
ENSDARG00000105304	CR762475.5	0.518316	2.07177	1.31067	0.81773	0.413512	1
ENSDARG00000099670	znf1074	1.57745	0.616867	0.967028	0	1	1
ENSDARG00000101213	CU278559.1	7.69108	0.929243	0.417257	0	1	1
ENSDARG00000098155	CT583728.1	0.077582	-0.33554	3.07855	0	1	NA
ENSDARG00000100266	CT583728.7	2.68087	-0.601991	0.849541	0	1	1
ENSDARG00000103204	CT583728.17	0.077582	-0.33554	3.07855	0	1	NA
ENSDARG00000103411	CT583728.19	0.0554512	-0.33554	3.07855	0	1	NA
ENSDARG00000101430	CT583728.13	0.293757	1.74956	1.90861	0.392726	0.694522	NA
ENSDARG00000103397	CT583728.18	0.246099	1.57392	2.22974	0.257394	0.796874	NA
ENSDARG00000101517	CT583728.14	23.1072	0.531529	0.238396	0	1	1
ENSDARG00000103719	AL772298.2	0.0543711	0.437324	3.07855	0	1	NA
ENSDARG00000102455	znf1133	3.12536	-0.296961	0.677348	0	1	1
ENSDARG00000100512	znf986	6.91339	0.221131	0.416724	0	1	1
ENSDARG00000101351	si:dkey-16p6.1	3.69294	2.22323	0.699181	1.74952	0.0802012	1
ENSDARG00000104893	si:ch211-207e19.2	3.89103	1.2294	0.568488	0.403519	0.686566	1
ENSDARG00000104745	si:ch211-207e19.15	6.76655	0.62443	0.432032	0	1	1
ENSDARG00000104349	znf972	2.26386	0.830196	0.684681	0	1	1
ENSDARG00000100492	CT025669.1	1.47236	0.332758	0.808005	0	1	1
ENSDARG00000099845	zgc:174275	31.7899	0.00169591	0.243031	0	1	1
ENSDARG00000104476	si:dkey-41c6.3	6.49274	2.12517	0.459954	2.44626	0.0144346	0.544318
ENSDARG00000098585	si:ch211-237a4.2	1.35071	1.12459	0.940654	0.132455	0.894624	1
ENSDARG00000101973	CR769782.1	3.07675	0.696501	0.654737	0	1	1
ENSDARG00000101968	si:ch211-227p7.1	0.292637	1.75723	2.15358	0.351613	0.725128	NA
ENSDARG00000102289	BX649417.2	0.196311	-0.613776	2.78654	0	1	NA
ENSDARG00000099046	si:ch211-227p7.5	3.05869	1.09038	0.671367	0.134617	0.892915	1
ENSDARG00000100750	znf1047	4.18812	0.462578	0.497381	0	1	1
ENSDARG00000099834	BX649417.1	0.599518	1.07707	1.55308	0.0496218	0.960424	1
ENSDARG00000098884	BX649355.1	5.36899	0.619241	0.499111	0	1	1
ENSDARG00000103119	si:dkeyp-33c10.7	8.21947	1.74345	0.47478	1.56588	0.117377	1
ENSDARG00000103417	si:dkey-269o24.6	12.0286	-0.515491	0.333763	0	1	1
ENSDARG00000103103	BX957361.2	12.8795	0.117038	0.389785	0	1	1
ENSDARG00000100865	si:dkey-269o24.1	5.3987	2.33147	0.58238	2.28625	0.0222397	0.747009
ENSDARG00000101664	BX957361.1	0.578044	0.000155501	1.30961	0	1	1
ENSDARG00000101137	znf999	4.3502	-0.0571305	0.513421	0	1	1
ENSDARG00000103400	si:ch211-161m3.1	3.08611	-0.378785	0.58571	0	1	1
ENSDARG00000100777	si:ch211-238e22.7	2.0398	2.96652	0.913351	2.15309	0.0313119	0.965717
ENSDARG00000100229	si:ch211-238e22.5	2.64815	1.87653	0.678383	1.29208	0.196329	1
ENSDARG00000102451	si:ch211-238e22.2	1.268	-1.00358	0.946632	-0.00378367	0.996981	1
ENSDARG00000094500	si:ch211-238e22.4	2.63103	0.221507	0.829093	0	1	1
ENSDARG00000099355	BX890548.1	191.579	0.0932334	0.100844	0	1	1
ENSDARG00000104804	si:ch211-238e22.8	5.72777	3.53622	0.63632	3.98577	6.72616e-05	0.00634097
ENSDARG00000100221	BX511018.2	0.658382	2.42365	1.48154	0.960928	0.336588	1
ENSDARG00000098727	BX511018.1	0.838044	1.295	1.21653	0.242489	0.808401	1
ENSDARG00000104124	znf1069	5.89453	0.56441	0.525363	0	1	1
ENSDARG00000103721	si:dkey-122c11.7	0.522698	2.58566	1.51548	1.04631	0.29542	1
ENSDARG00000103597	si:dkey-40j3.3	0.714941	0.0216851	1.31307	0	1	1
ENSDARG00000087544	BX510934.1	9.70101	-0.557544	0.336659	0	1	1
ENSDARG00000104884	BX510934.2	0.744407	1.01505	1.28777	0.0116891	0.990674	1
ENSDARG00000103636	zgc:174703	6.87547	-0.971322	0.460391	0	1	1
ENSDARG00000101392	pimr168	0.514332	2.57785	1.68627	0.935705	0.349425	1
ENSDARG00000100137	il17ra2	0.221244	0.128185	2.32889	0	1	NA
ENSDARG00000103208	il17ra1b	1.81323	2.10203	0.895519	1.2306	0.218471	1
ENSDARG00000104362	FP236354.1	0.410476	1.36899	1.62682	0.226818	0.820566	NA
ENSDARG00000098354	CR388206.2	0.899669	-0.203459	1.0255	0	1	1
ENSDARG00000102573	U1	5.65738	-0.383784	0.525633	0	1	1
ENSDARG00000100736	U1	13.5577	-0.973405	0.436868	0	1	1
ENSDARG00000090091	si:ch211-238e22.2	20.9322	0.34114	0.305882	0	1	1
ENSDARG00000104215	U1	0.332288	-0.53819	1.72571	0	1	NA
ENSDARG00000100257	zgc:174314	2.11059	0.144036	0.726712	0	1	1
ENSDARG00000098244	CR388206.1	0.859737	0.871465	1.07149	0	1	1
ENSDARG00000103091	si:dkey-19h16.8	0.0543711	0.437324	3.07855	0	1	NA
ENSDARG00000098413	U6	0.108742	0.849519	3.07855	0	1	NA
ENSDARG00000102993	U1	0.573102	1.41829	1.91888	0.217985	0.827441	1
ENSDARG00000100860	U1	5.18819	-1.30673	0.665159	-0.461133	0.644703	1
ENSDARG00000100723	znf1097	2.00803	1.53785	0.761871	0.705955	0.480216	1
ENSDARG00000094443	CT027609.1	0.759453	-1.34251	1.21868	-0.281054	0.778669	1
ENSDARG00000098707	si:ch211-212k5.4	2.3871	-0.393293	0.851129	0	1	1
ENSDARG00000098095	CR388095.1	2.01971	1.45505	0.938178	0.485038	0.62765	1
ENSDARG00000104697	si:dkey-57k17.1	15.6275	0.276981	0.270775	0	1	1
ENSDARG00000103581	si:ch211-212k5.1	9.50524	0.122184	0.357808	0	1	1
ENSDARG00000102131	CR388095.2	0.504729	2.03988	1.52146	0.683477	0.494305	1
ENSDARG00000105266	si:dkey-16p6.1	6.30349	1.57657	0.506506	1.13832	0.254987	1
ENSDARG00000103381	si:ch211-199m9.2	7.0325	1.75948	0.435154	1.74532	0.0809291	1
ENSDARG00000102917	CR388095.3	5.83151	0.217418	0.483159	0	1	1
ENSDARG00000098469	BX927290.1	10.6859	0.278621	0.320407	0	1	1
ENSDARG00000104743	CT027696.1	0.0776398	0.437324	3.07855	0	1	NA
ENSDARG00000102931	si:ch211-212k5.3	1.87271	0.63219	1.00773	0	1	1
ENSDARG00000104092	U6	0.0776398	0.437324	3.07855	0	1	NA
ENSDARG00000098536	si:dkey-25i10.1	0.575247	2.27588	1.21614	1.04912	0.294123	1
ENSDARG00000101382	CR388148.1	0.671056	0.355578	1.43574	0	1	1
ENSDARG00000102383	U6	0.0554512	-0.33554	3.07855	0	1	NA
ENSDARG00000102330	U1	4.49425	-0.659065	0.607799	0	1	1
ENSDARG00000104888	si:dkey-28i19.1	1.58807	0.0401926	1.11028	0	1	1
ENSDARG00000101304	CR388172.1	0.246099	1.57392	2.22974	0.257394	0.796874	NA
ENSDARG00000103955	si:dkey-28i19.4	0.366131	0.16131	1.86019	0	1	NA
ENSDARG00000087201	CABZ01001457.1	0.434246	2.34847	2.23754	0.602657	0.546737	1
ENSDARG00000101004	5S_rRNA	0.162319	0.849521	2.88915	0	1	NA
ENSDARG00000089934	si:ch211-64i20.3	2.66582	2.10409	0.770477	1.433	0.151859	1
ENSDARG00000096127	BX469910.2	0.169359	0.849519	3.07855	0	1	NA
ENSDARG00000095198	znf1132	1.64075	2.42258	0.961934	1.47887	0.139174	1
ENSDARG00000091502	znf1127	0.825793	1.95421	1.33897	0.712645	0.476065	1
ENSDARG00000102016	BX469910.3	7.22949	0.782748	0.439211	0	1	1
ENSDARG00000102439	znf1149	9.39347	1.7159	0.36687	1.95137	0.0510131	1
ENSDARG00000105111	BX927122.2	0.345661	0.976173	2.35269	0	1	NA
ENSDARG00000101842	znf1086	0.598686	1.74684	1.30224	0.573505	0.566303	1
ENSDARG00000076255	znf1084	8.85678	1.51341	0.455568	1.12697	0.259754	1
ENSDARG00000100571	BX927122.1	0.490464	1.25918	1.37868	0.187989	0.850885	1
ENSDARG00000077697	si:dkey-105i14.1	30.4202	3.16798	0.525036	4.1292	3.64024e-05	0.00375742
ENSDARG00000103742	5S_rRNA	1.12926	-0.991815	1.11127	0	1	1
ENSDARG00000100761	BX321871.1	0.0554512	-0.33554	3.07855	0	1	NA
ENSDARG00000096210	znf1050	1.90626	0.740295	0.763067	0	1	1
ENSDARG00000088915	si:ch211-241n15.3	3.9325	1.08447	0.61987	0.136275	0.891604	1
ENSDARG00000094572	znf993	1.18085	0.480566	0.948578	0	1	1
ENSDARG00000096026	si:dkey-4e4.1	7.77972	0.360084	0.395954	0	1	1
ENSDARG00000094195	CR936371.1	0.0846796	0.437324	3.07855	0	1	NA
ENSDARG00000094653	si:dkey-149m13.5	5.71161	1.06759	0.452383	0.1494	0.881238	1
ENSDARG00000096152	si:dkey-149m13.4	2.41871	1.87446	0.775611	1.12745	0.259553	1
ENSDARG00000078728	znf1068	5.91579	1.25595	0.470552	0.543936	0.586485	1
ENSDARG00000086615	CR846087.1	19.6212	-0.0378914	0.261194	0	1	1
ENSDARG00000095605	CR846087.3	1.45249	1.09777	0.969821	0.100814	0.919698	1
ENSDARG00000090734	si:dkey-196n19.2	4.58437	2.85434	0.620287	2.98949	0.00279439	0.146625
ENSDARG00000094119	CR846087.2	2.69426	-0.769678	0.614342	0	1	1
ENSDARG00000102065	CR846087.4	1.0127	1.53364	1.22479	0.435695	0.663058	1
ENSDARG00000100213	CR388052.3	3.87008	4.34667	0.880281	3.80182	0.000143636	0.0120898
ENSDARG00000092475	znf1109	1.52513	2.06879	0.987462	1.08236	0.279094	1
ENSDARG00000091648	znf1033	3.16636	3.29805	0.855284	2.68688	0.00721224	0.316734
ENSDARG00000095998	CR388052.1	1.70863	0.231063	0.882879	0	1	1
ENSDARG00000096024	si:ch211-178j18.4	1.76208	1.49294	0.772124	0.638428	0.523195	1
ENSDARG00000091853	U1	0.418281	-0.603289	1.79777	0	1	NA
ENSDARG00000088364	U1	0.0543711	0.437324	3.07855	0	1	NA
ENSDARG00000086219	U1	0.344564	0.156354	1.71984	0	1	NA
ENSDARG00000086900	U1	4.32987	-1.57842	0.674519	-0.857531	0.391151	1
ENSDARG00000091354	U1	0.0478778	-0.33554	3.07855	0	1	NA
ENSDARG00000090006	U1	2.78193	-0.73996	0.735557	0	1	1
ENSDARG00000089332	U1	4.78088	-1.61257	0.64871	-0.944287	0.345023	1
ENSDARG00000089699	U1	1.02858	0.714011	1.02708	0	1	1
ENSDARG00000104192	BX465848.2	0.0846796	0.437324	3.07855	0	1	NA
ENSDARG00000104794	BX465848.3	1.48305	0.353484	0.839818	0	1	1
ENSDARG00000101524	znf1080	4.85814	0.414013	0.518658	0	1	1
ENSDARG00000104146	BX465848.1	4.18801	1.32929	0.557151	0.591024	0.554504	1
ENSDARG00000099036	CU138542.1	0.166971	0.0766565	2.86174	0	1	NA
ENSDARG00000103439	si:dkey-248e17.5	0.539919	-0.148793	1.79223	0	1	1
ENSDARG00000103343	si:dkey-248e17.4	0.595541	0.980571	1.36084	0	1	1
ENSDARG00000102936	znf1080	0.219806	-0.64938	2.06399	0	1	NA
ENSDARG00000104523	CU138542.2	0.182995	1.25142	2.80219	0.0897243	0.928506	NA
ENSDARG00000103138	znf1130	11.2044	1.92837	0.33653	2.75865	0.00580415	0.267867
ENSDARG00000104416	si:dkey-16p6.1	5.82532	0.844589	0.568136	0	1	1
ENSDARG00000103003	si:dkey-211i20.2	9.54968	1.1375	0.349725	0.39318	0.694186	1
ENSDARG00000100647	si:dkey-211i20.4	0.0543711	0.437324	3.07855	0	1	NA
ENSDARG00000105072	si:dkey-211i20.5	0.493751	0.8407	1.47494	0	1	1
ENSDARG00000090400	CR388363.1	4.22298	0.12396	0.541281	0	1	1
ENSDARG00000088301	si:dkey-254e13.6	2.04925	0.951982	0.766814	0	1	1
ENSDARG00000093803	si:dkey-16p6.1	2.94033	1.98562	0.674845	1.46052	0.144148	1
ENSDARG00000095418	CR388363.4	0.388115	-0.658582	2.09179	0	1	NA
ENSDARG00000095155	CR388363.3	0.185056	1.27081	2.79178	0.0970029	0.922724	NA
ENSDARG00000089097	znf1044	0.897289	-1.74857	1.25717	-0.595443	0.551547	1
ENSDARG00000094223	CR854965.1	0.283497	1.7918	2.12635	0.372374	0.709615	NA
ENSDARG00000095126	si:dkey-82i20.2	45.7549	-0.241511	0.190665	0	1	1
ENSDARG00000097347	CR854965.2	1.23258	1.1225	0.911547	0.134385	0.893098	1
ENSDARG00000094304	BX000981.8	0.544684	2.74477	1.60727	1.08555	0.277678	1
ENSDARG00000096100	BX000981.11	0.446425	2.41019	2.18	0.646874	0.517714	1
ENSDARG00000093633	BX000981.7	0.130317	0.849519	3.07855	0	1	NA
ENSDARG00000092940	BX000981.4	0.263669	1.15487	2.23369	0.0693318	0.944725	NA
ENSDARG00000093576	BX000981.6	2.88806	1.15984	0.709934	0.225142	0.821869	1
ENSDARG00000094615	si:dkey-9p20.18	0.378904	2.20626	2.29916	0.524651	0.599826	NA
ENSDARG00000088169	U1	0.0763137	0.437324	3.07855	0	1	NA
ENSDARG00000098858	U1	0.211458	-0.640105	2.35823	0	1	NA
ENSDARG00000099502	U1	0.206998	1.29743	2.69567	0.110336	0.912143	NA
ENSDARG00000099242	BX255935.1	0.721068	0.580924	1.24195	0	1	1
ENSDARG00000099897	U6	0.0554512	-0.33554	3.07855	0	1	NA
ENSDARG00000098555	U6	0.246153	-1.43125	2.25445	-0.191286	0.848301	NA
ENSDARG00000104621	U6	0.0502507	0.437324	3.07855	0	1	NA
ENSDARG00000103794	U1	0.0478778	-0.33554	3.07855	0	1	NA
ENSDARG00000104001	U1	0.100555	0.0766552	3.07855	0	1	NA
ENSDARG00000100489	U1	0.0526777	0.437324	3.07855	0	1	NA
ENSDARG00000104504	CU457794.1	6.54817	-0.137486	0.399461	0	1	1
ENSDARG00000102673	si:dkey-26i24.1	3.78736	-0.476815	0.553209	0	1	1
ENSDARG00000100421	znf1129	3.21368	1.36485	0.749452	0.486822	0.626385	1
ENSDARG00000100335	znf1104	4.1922	1.00855	0.50279	0.0170069	0.986431	1
ENSDARG00000104006	znf1082	5.16437	0.481784	0.451055	0	1	1
ENSDARG00000103945	U1	0.338208	-0.519485	1.71996	0	1	NA
ENSDARG00000104990	U1	0.265563	-1.58105	1.94619	-0.298558	0.765277	NA
ENSDARG00000098196	znf1077	23.0812	0.106321	0.249402	0	1	1
ENSDARG00000105038	CABZ01038376.1	1.66743	2.59568	1.01723	1.56866	0.116727	1
ENSDARG00000098094	si:dkey-146c18.5	5.03307	0.551073	0.435116	0	1	1
ENSDARG00000102212	si:dkey-16p6.1	2.97057	0.641019	0.685203	0	1	1
ENSDARG00000100329	znf1056	3.63957	0.595542	0.549616	0	1	1
ENSDARG00000099037	5S_rRNA	1.10116	-0.244167	1.09948	0	1	1
ENSDARG00000104004	si:dkey-146c18.2	0.21266	0.892691	2.71312	0	1	NA
ENSDARG00000100384	CT990567.1	0.0763137	0.437324	3.07855	0	1	NA
ENSDARG00000101682	CT990567.2	2.37382	1.42445	0.753467	0.563327	0.573212	1
ENSDARG00000104136	CR450780.4	25.0502	0.363518	0.248476	0	1	1
ENSDARG00000091878	CR450780.1	0.336364	-0.248076	2.09895	0	1	NA
ENSDARG00000100778	CR450780.3	3.82661	-0.20811	0.63328	0	1	1
ENSDARG00000100344	CR450780.2	2.00148	1.44941	0.900724	0.498942	0.61782	1
ENSDARG00000103495	zgc:173714	9.64288	0.337309	0.383302	0	1	1
ENSDARG00000102932	NA	0.207837	0.128183	2.72036	0	1	NA
ENSDARG00000099059	U1	0.731545	-1.14078	1.15797	-0.121572	0.903238	1
ENSDARG00000099033	U1	1.66022	-2.68721	1.12538	-1.49923	0.133814	1
ENSDARG00000100581	BX248128.2	0.825832	1.01924	1.281	0.0150166	0.988019	1
ENSDARG00000101539	NA	6.00675	-0.852692	0.475068	0	1	1
ENSDARG00000098501	BX248128.1	0.262422	0.879714	1.96293	0	1	NA
ENSDARG00000098265	si:dkey-30f3.2	10.2369	-1.28984	0.493872	-0.586882	0.557283	1
ENSDARG00000101970	si:ch211-198g14.4	0.108742	0.849519	3.07855	0	1	NA
ENSDARG00000103705	si:ch211-134c10.1	4.12886	2.05069	0.690009	1.52272	0.12783	1
ENSDARG00000102062	CU182823.1	3.43368	1.1065	0.578833	0.183999	0.854014	1
ENSDARG00000103527	si:dkeyp-35e5.9	1.66387	1.24415	0.982062	0.248609	0.803663	1
ENSDARG00000104026	si:dkeyp-35e5.5	8.85703	2.91879	0.490486	3.91201	9.15311e-05	0.00821804
ENSDARG00000103250	si:dkeyp-35e5.10	2.85502	0.757158	0.799465	0	1	1
ENSDARG00000098886	BX294383.1	0.723605	2.62497	1.23751	1.31309	0.189152	1
ENSDARG00000102074	CR388416.1	18.3413	0.730397	0.352547	0	1	1
ENSDARG00000099346	znf1079	4.47218	0.00217841	0.58097	0	1	1
ENSDARG00000100911	BX294383.2	1.25962	1.05691	0.898584	0.0633343	0.9495	1
ENSDARG00000102268	si:ch211-79g12.1	8.56234	-0.156337	0.417743	0	1	1
ENSDARG00000099544	si:dkey-165b20.3	1.97539	1.63005	0.9127	0.690313	0.489997	1
ENSDARG00000104232	si:dkey-165b20.1	4.04693	0.424493	0.584666	0	1	1
ENSDARG00000098794	si:dkey-28k24.2	1.78832	1.16315	0.966007	0.168889	0.865884	1
ENSDARG00000100110	si:ch211-79g12.2	3.63603	2.48379	0.760809	1.95029	0.051142	1
ENSDARG00000104822	znf1131	1.74452	-1.48358	0.944935	-0.511762	0.608818	1
ENSDARG00000098077	si:dkey-238o14.3	6.80777	1.01587	0.476263	0.0333239	0.973416	1
ENSDARG00000100509	si:dkey-82i20.2	0.561955	2.74872	1.60955	1.08647	0.277273	1
ENSDARG00000100460	si:dkey-217g21.3	8.21559	1.40458	0.409867	0.987099	0.323594	1
ENSDARG00000099180	CR927050.1	0.0776398	0.437324	3.07855	0	1	NA
ENSDARG00000105119	si:ch211-258f1.3	8.44931	0.562975	0.343364	0	1	1
ENSDARG00000103047	CABZ01008480.1	0.256694	-0.213756	2.25805	0	1	NA
ENSDARG00000099994	si:dkey-16p6.1	2.22709	0.764597	0.933488	0	1	1
ENSDARG00000089642	BX649497.1	4.14856	-0.353466	0.696703	0	1	1
ENSDARG00000102999	si:dkeyp-85d8.5	2.80187	-0.776416	0.60144	0	1	1
ENSDARG00000104184	znf1098	2.74601	1.14646	0.707539	0.207003	0.836007	1
ENSDARG00000102752	znf1048	1.11011	-0.351044	1.09304	0	1	1
ENSDARG00000101946	si:dkey-92j16.2	1.9055	0.517587	0.785564	0	1	1
ENSDARG00000098087	si:dkey-30f3.2	3.38963	-0.916527	0.612778	0	1	1
ENSDARG00000067592	BX901974.1	0.446384	2.35471	1.5585	0.869242	0.384715	1
ENSDARG00000103086	BX901974.3	0.260635	1.64768	2.51698	0.257325	0.796928	NA
ENSDARG00000094212	si:dkey-179k24.1	0.930404	-0.251301	1.25634	0	1	1
ENSDARG00000099119	si:dkey-179k24.2	1.09616	0.472455	1.09273	0	1	1
ENSDARG00000099055	CR790365.1	0.770592	-0.154735	1.31834	0	1	1
ENSDARG00000098917	NA	0.676971	-0.971041	1.42264	0	1	1
ENSDARG00000100434	znf1091	0.73366	-0.66482	1.27328	0	1	1
ENSDARG00000102262	si:dkey-179k24.5	1.57915	1.59881	0.905651	0.66119	0.50849	1
ENSDARG00000101843	znf1106	2.34145	1.15168	0.681208	0.222661	0.823799	1
ENSDARG00000099952	znf1103	2.70677	0.55158	0.609622	0	1	1
ENSDARG00000099590	BX914205.2	0.379653	-0.086768	1.71726	0	1	NA
ENSDARG00000103172	BX914205.3	0.388542	0.922352	1.6598	0	1	NA
ENSDARG00000088847	znf1089	0.563474	0.111805	1.58612	0	1	1
ENSDARG00000099414	BX914205.1	1.63198	-0.662877	0.853203	0	1	1
ENSDARG00000103079	si:dkey-220o21.3	0.0478778	-0.33554	3.07855	0	1	NA
ENSDARG00000102873	CT956002.2	0.932271	0.582767	1.2126	0	1	1
ENSDARG00000099347	si:dkey-220o21.4	0.0502507	0.437324	3.07855	0	1	NA
ENSDARG00000101772	CT956002.1	0.359258	2.06911	2.03989	0.524105	0.600206	NA
ENSDARG00000100652	znf1147	8.37602	-2.25088	0.894014	-1.39918	0.16176	1
ENSDARG00000098892	si:ch211-223a21.1	10.1937	0.108722	0.399493	0	1	1
ENSDARG00000100671	CR790382.1	1.2318	-0.803811	0.919284	0	1	1
ENSDARG00000101230	CR790382.2	0.262928	0.922223	2.21381	0	1	NA
ENSDARG00000104819	CR790382.3	1.41987	-1.32476	0.944334	-0.343899	0.730922	1
ENSDARG00000104616	U1	0.283845	-0.9642	1.94573	0	1	NA
ENSDARG00000104887	znf1105	6.21113	-0.213614	0.524282	0	1	1
ENSDARG00000100262	BX936382.1	8.43206	-0.235536	0.353283	0	1	1
ENSDARG00000104737	si:ch211-223a21.3	0.480851	1.70296	1.56281	0.449805	0.652851	1
ENSDARG00000099400	si:ch211-223a21.6	3.90181	-1.16183	0.604416	-0.26774	0.788899	1
ENSDARG00000100842	si:ch211-223a21.4	1.67839	-0.2142	0.793271	0	1	1
ENSDARG00000104580	znf1099	2.68265	0.881373	0.631154	0	1	1
ENSDARG00000098628	BX914214.1	0.371396	2.09547	1.79563	0.610078	0.54181	NA
ENSDARG00000098549	U6	0.0554512	-0.33554	3.07855	0	1	NA
ENSDARG00000104318	si:dkey-9i5.2	0.243506	1.33438	2.25453	0.148316	0.882093	NA
ENSDARG00000099293	BX914214.2	0.961109	2.15581	1.08325	1.06698	0.285981	1
ENSDARG00000101442	U6	0.100501	0.849519	3.07855	0	1	NA
ENSDARG00000099277	znf1018	0.603055	-0.114361	1.42658	0	1	1
ENSDARG00000102324	U1	0.278136	0.919929	1.93979	0	1	NA
ENSDARG00000104514	U1	0.277041	-0.980262	2.22481	0	1	NA
ENSDARG00000105219	znf988	0.842541	-0.235019	1.29657	0	1	1
ENSDARG00000105217	si:ch211-234c11.2	4.0194	-0.0737592	0.684065	0	1	1
ENSDARG00000098199	BX928743.1	0.124191	0.0766552	3.07855	0	1	NA
ENSDARG00000100370	CT955963.1	5.124	-0.0738834	0.556483	0	1	1
ENSDARG00000099350	si:ch211-283l16.1	2.62927	-1.11693	0.715628	-0.16339	0.870211	1
ENSDARG00000100463	BX908799.1	6.36883	-0.846441	0.408334	0	1	1
ENSDARG00000104088	si:dkey-14o6.2	1.49755	0.26629	0.846874	0	1	1
ENSDARG00000101528	si:ch211-194h1.2	1.27516	0.0912191	0.848821	0	1	1
ENSDARG00000103458	znf1126	0.334	0.16586	1.73321	0	1	NA
ENSDARG00000098126	znf985	4.08609	-0.186111	0.597462	0	1	1
ENSDARG00000098604	si:dkey-14o6.4	0.202305	-0.284012	2.71423	0	1	NA
ENSDARG00000098383	si:dkey-14o6.1	5.1155	1.24523	0.50672	0.483952	0.62842	1
ENSDARG00000099030	U1	1.45771	-0.562636	0.84723	0	1	1
ENSDARG00000101940	U1	0.0748137	-0.33554	3.07855	0	1	NA
ENSDARG00000100268	U6	0.113115	0.0766552	3.07855	0	1	NA
ENSDARG00000098991	znf1095	6.28685	-0.767081	0.419483	0	1	1
ENSDARG00000103239	si:dkey-14o6.8	0.230115	0.879274	2.03453	0	1	NA
ENSDARG00000104892	znf1108	0.622818	0.810226	1.25865	0	1	1
ENSDARG00000099147	NA	0.12546	-0.696208	3.07855	0	1	NA
ENSDARG00000100556	si:dkeyp-5g9.1	2.36954	0.417547	0.800819	0	1	1
ENSDARG00000101513	BX293993.1	0.152627	0.849519	3.07855	0	1	NA
ENSDARG00000100160	si:dkey-205i10.2	1.74823	0.888107	0.82972	0	1	1
ENSDARG00000098279	si:dkey-205i10.1	2.56415	-1.06838	0.77902	-0.0877817	0.93005	1
ENSDARG00000099929	CR361561.1	0.689579	0.160832	1.27651	0	1	1
ENSDARG00000102163	CR361561.2	3.93617	2.54332	0.80839	1.90912	0.0562462	1
ENSDARG00000104446	si:ch211-218k8.1	0.2803	-0.660736	2.17822	0	1	NA
ENSDARG00000098183	si:ch211-203c5.3	0.424779	0.843964	1.61778	0	1	NA
ENSDARG00000101544	BX004873.6	18.7048	-0.323512	0.385919	0	1	1
ENSDARG00000101310	BX004873.5	10.9583	-0.0590228	0.546613	0	1	1
ENSDARG00000093944	BX004873.1	2.46157	0.402557	0.639954	0	1	1
ENSDARG00000100864	BX004873.4	0.0554512	-0.33554	3.07855	0	1	NA
ENSDARG00000094413	BX004873.2	4.94925	-0.0371006	0.499131	0	1	1
ENSDARG00000098093	BX004873.3	0.41207	0.242297	1.84126	0	1	NA
ENSDARG00000099452	U6	1.61981	-2.63234	1.15157	-1.4175	0.156338	1
ENSDARG00000102133	si:dkey-47k16.4	0.772036	3.19943	1.22298	1.79842	0.07211	1
ENSDARG00000100859	BX649556.1	6.41562	3.46124	0.597741	4.11757	3.82895e-05	0.00392356
ENSDARG00000101174	BX649556.2	0.92299	2.48076	1.18877	1.24562	0.212905	1
ENSDARG00000102691	BX649556.3	13.5855	1.53553	0.301725	1.77488	0.0759171	1
ENSDARG00000099048	znf1070	4.92961	1.37284	0.533584	0.698754	0.484706	1
ENSDARG00000104266	si:dkey-29m1.2	5.3069	1.92154	0.487355	1.8909	0.0586372	1
ENSDARG00000098721	BX649331.1	1.63803	-0.560843	0.863065	0	1	1
ENSDARG00000104406	BX649331.2	0.260247	-0.917432	2.24056	0	1	NA
ENSDARG00000100001	CT573263.2	3.7919	2.75197	0.675154	2.59492	0.00946141	0.387808
ENSDARG00000099760	CT573263.1	16.8474	0.562413	0.255554	0	1	1
ENSDARG00000100471	CT573263.3	3.46673	3.21282	0.748342	2.95696	0.00310689	0.161228
ENSDARG00000100271	CU467943.1	3.33275	0.938793	0.594963	0	1	1
ENSDARG00000104062	BX572103.5	3.693	-0.147995	0.611654	0	1	1
ENSDARG00000103547	BX572103.3	0.862117	-0.199899	1.11696	0	1	1
ENSDARG00000102311	BX572103.2	5.91018	0.179587	0.415599	0	1	1
ENSDARG00000103958	BX572103.4	2.42234	2.94186	0.845898	2.29562	0.0216976	0.734032
ENSDARG00000099661	BX572103.1	4.0888	-0.776861	0.500158	0	1	1
ENSDARG00000103904	NA	0.0776398	0.437324	3.07855	0	1	NA
ENSDARG00000098117	NA	0.404498	1.01116	1.54011	0.00724898	0.994216	NA
ENSDARG00000101931	U6	0.0478778	-0.33554	3.07855	0	1	NA
ENSDARG00000101157	U6	0.0478778	-0.33554	3.07855	0	1	NA
ENSDARG00000102236	U6	0.636424	0.46245	1.33363	0	1	1
ENSDARG00000103784	U1	100.026	-1.15192	0.469968	-0.323248	0.746507	1
ENSDARG00000103796	BX088712.2	4.71124	5.41914	0.871671	5.06973	3.98374e-07	6.12327e-05
ENSDARG00000098062	BX511215.1	1.81725	0.379052	0.806614	0	1	1
ENSDARG00000104666	BX511215.2	5.99418	1.27277	0.468427	0.582305	0.560361	1
ENSDARG00000098351	si:ch211-66c13.1	3.64714	1.72444	0.620932	1.1667	0.243331	1
ENSDARG00000099963	si:ch211-223k15.1	5.3635	1.46435	0.569826	0.814893	0.415134	1
ENSDARG00000101751	si:ch211-133h13.1	11.722	2.0926	0.417878	2.61464	0.00893209	0.370407
ENSDARG00000098659	U6	0.491099	0.172015	1.60154	0	1	1
ENSDARG00000102708	U6	0.0554512	-0.33554	3.07855	0	1	NA
ENSDARG00000101714	U6	0.0846796	0.437324	3.07855	0	1	NA
ENSDARG00000104799	U1	101.124	-1.04837	0.431599	-0.112073	0.910765	1
ENSDARG00000098848	U1	39.6165	-0.550053	0.340418	0	1	1
ENSDARG00000101267	U1	1.10876	-1.99181	1.15345	-0.859865	0.389863	1
ENSDARG00000099847	CT573234.1	0.486509	0.994713	1.5837	0	1	1
ENSDARG00000100543	CT573234.3	7.07895	-0.276374	0.455321	0	1	1
ENSDARG00000100485	CT573234.2	13.1423	1.44534	0.369094	1.20659	0.22759	1
ENSDARG00000102495	CT573234.4	3.28532	2.02194	0.729525	1.40083	0.161266	1
ENSDARG00000090658	CT737127.1	0.758056	-0.793763	1.40148	0	1	1
ENSDARG00000101147	znf987	8.44915	-0.282894	0.459221	0	1	1
ENSDARG00000105067	znf1043	0.720271	0.952712	1.25195	0	1	1
ENSDARG00000101797	CT737127.2	4.20684	-0.848525	0.515049	0	1	1
ENSDARG00000098083	BX276122.1	8.24091	0.0639043	0.473491	0	1	1
ENSDARG00000101274	si:ch211-232h22.1	3.5233	0.559125	0.561921	0	1	1
ENSDARG00000098192	CABZ01002718.1	4.45146	0.942507	0.611273	0	1	1
ENSDARG00000099262	si:dkey-16p6.1	6.47808	0.80815	0.409707	0	1	1
ENSDARG00000100302	si:dkey-237g15.2	23.6158	0.429008	0.248653	0	1	1
ENSDARG00000101389	zgc:174180	2.39807	3.62289	0.927676	2.82738	0.00469307	0.223827
ENSDARG00000103357	BX548011.1	1.14189	-1.18016	1.31305	-0.137209	0.890865	1
ENSDARG00000102530	5_8S_rRNA	2.1388	-3.09426	1.22784	-1.70565	0.0880742	1
ENSDARG00000098189	si:dkey-16p6.1	2.26352	1.50521	0.73541	0.686975	0.492098	1
ENSDARG00000104167	CR388378.3	0.445988	0.681143	1.80578	0	1	1
ENSDARG00000098541	CR388378.2	0.292546	-1.44793	2.14399	-0.208925	0.834507	NA
ENSDARG00000096142	CR388378.1	0.887806	-1.0814	1.19672	-0.0680165	0.945772	1
ENSDARG00000100551	znf985	1.28507	-0.935262	0.870099	0	1	1
ENSDARG00000098632	CR388145.1	0.0526777	0.437324	3.07855	0	1	NA
ENSDARG00000104009	si:dkey-264f17.3	2.35453	1.08545	0.784964	0.108856	0.913317	1
ENSDARG00000104502	si:dkey-264f17.5	31.1813	-0.139691	0.339609	0	1	1
ENSDARG00000100219	si:dkey-264f17.1	4.16697	0.742738	0.729943	0	1	1
ENSDARG00000101484	si:dkey-264f17.2	43.0628	0.743898	0.188565	0	1	1
ENSDARG00000099057	CR388145.2	4.62208	-0.579929	0.557108	0	1	1
ENSDARG00000103723	zgc:173702	36.5639	-0.384847	0.240058	0	1	1
ENSDARG00000099855	CR759907.2	0.341375	1.45188	1.84778	0.244555	0.806801	NA
ENSDARG00000102559	si:dkey-16p19.5	0.783415	-1.096	1.30479	-0.0735775	0.941347	1
ENSDARG00000105289	FO834842.1	1.18243	-0.238145	1.11769	0	1	1
ENSDARG00000099403	znf1075	21.1271	0.0976336	0.258801	0	1	1
ENSDARG00000104731	NA	10.6967	0.427766	0.409423	0	1	1
ENSDARG00000099415	CR759907.1	0.736553	0.734864	1.20094	0	1	1
ENSDARG00000098220	si:ch211-209j12.6	2.18907	1.9921	0.748829	1.32487	0.185216	1
ENSDARG00000100995	zgc:173615	4.36345	-0.135568	0.495491	0	1	1
ENSDARG00000101634	si:ch211-209j12.1	1.33379	0.960735	1.00655	0	1	1
ENSDARG00000101594	si:dkey-246j6.1	8.03736	-0.568979	0.385296	0	1	1
ENSDARG00000098947	U1	0.0543711	0.437324	3.07855	0	1	NA
ENSDARG00000099237	U1	0.0763137	0.437324	3.07855	0	1	NA
ENSDARG00000099337	si:ch211-209j12.2	2.45096	-0.554041	0.754803	0	1	1
ENSDARG00000101978	znf1127	5.49249	0.830672	0.539547	0	1	1
ENSDARG00000100568	si:ch211-209j12.3	1.42162	0.996869	0.912693	0	1	1
ENSDARG00000103497	si:dkey-246j6.3	1.105	2.83291	1.19352	1.53572	0.124608	1
ENSDARG00000103033	U6	0.0478778	-0.33554	3.07855	0	1	NA
ENSDARG00000102819	znf1025	10.7924	0.98719	0.435531	0	1	1
ENSDARG00000098384	znf1101	4.41588	0.176321	0.540839	0	1	1
ENSDARG00000103247	znf993	1.23798	0.752317	1.0168	0	1	1
ENSDARG00000101807	si:ch211-120c15.3	1.92746	1.41178	0.916269	0.449413	0.653134	1
ENSDARG00000098101	znf1030	2.6345	-0.0972789	0.732696	0	1	1
ENSDARG00000105091	zgc:174944	4.42051	2.5298	0.575177	2.65971	0.00782089	0.339166
ENSDARG00000104341	si:dkey-238o14.1	5.30786	3.86281	0.81706	3.5038	0.000458673	0.032841
ENSDARG00000104561	znf1081	15.7228	0.303263	0.272346	0	1	1
ENSDARG00000103283	si:dkey-238o14.7	3.04442	0.730582	0.691286	0	1	1
ENSDARG00000105242	BX088547.1	0.240695	0.892768	2.60956	0	1	NA
ENSDARG00000099090	znf1087	5.19907	0.00646063	0.470861	0	1	1
ENSDARG00000103307	znf1117	7.46189	1.88709	0.544034	1.63058	0.102978	1
ENSDARG00000102884	si:ch211-145h19.5	11.7299	0.299859	0.415152	0	1	1
ENSDARG00000101327	znf1076	5.29995	0.0691537	0.424859	0	1	1
ENSDARG00000098548	U1	0.139051	0.849519	3.04508	0	1	NA
ENSDARG00000104464	U1	4.39592	-0.833983	0.612168	0	1	1
ENSDARG00000100743	si:dkey-190j3.4	4.02954	-0.121011	0.611849	0	1	1
ENSDARG00000101388	si:ch211-171l17.14	4.00615	2.57082	0.632907	2.48191	0.0130679	0.506282
ENSDARG00000098444	si:dkey-3h2.4	4.13835	1.04298	0.558516	0.0769559	0.938659	1
ENSDARG00000104619	si:ch211-171l17.4	4.43326	0.99797	0.820171	0	1	1
ENSDARG00000086179	si:dkey-3h2.4	0.992822	-0.409589	1.21304	0	1	1
ENSDARG00000105100	si:dkey-3h2.2	6.15482	0.664094	0.571159	0	1	1
ENSDARG00000102616	si:dkey-3h2.3	3.91484	1.37725	0.5891	0.640388	0.52192	1
ENSDARG00000102360	si:ch211-11p18.6	0.745546	-1.66641	1.25834	-0.529596	0.596392	1
ENSDARG00000101272	si:dkey-29j8.1	6.58754	-0.0117574	0.397368	0	1	1
ENSDARG00000102028	si:dkey-51d8.3	0.312005	1.90122	1.85175	0.486682	0.626484	NA
ENSDARG00000103371	si:dkey-190j3.6	2.84101	1.13933	0.755606	0.184402	0.853698	1
ENSDARG00000102853	si:rp71-7l19.2	0.737129	-0.724154	1.34592	0	1	1
ENSDARG00000102290	BX936362.1	0.109822	0.0766552	3.07855	0	1	NA
ENSDARG00000099466	si:dkey-190j3.2	1.30351	-0.267611	0.967659	0	1	1
ENSDARG00000088443	si:dkey-190j3.3	0.758999	1.21914	1.14709	0.191042	0.848492	1
ENSDARG00000090824	si:dkey-51d8.3	0.724652	1.64774	1.18934	0.54462	0.586015	1
ENSDARG00000101451	CABZ01033540.1	2.34276	0.337737	0.661497	0	1	1
ENSDARG00000098851	si:dkey-11d20.1	0.110902	-0.696208	3.07855	0	1	NA
ENSDARG00000104986	si:ch211-211k8.12	1.26949	-1.44882	0.958589	-0.468206	0.639637	1
ENSDARG00000101555	BX088583.2	1.99451	-0.741663	1.02439	0	1	1
ENSDARG00000102839	si:ch211-211k8.4	0.130317	0.849519	3.07855	0	1	NA
ENSDARG00000100930	BX088583.1	2.68208	0.641482	0.647603	0	1	1
ENSDARG00000104787	si:dkey-28k24.2	0.699387	-0.104421	1.17342	0	1	1
ENSDARG00000103324	si:ch211-127b6.2	6.82857	1.97477	0.454182	2.1462	0.0318568	0.981453
ENSDARG00000101756	im:7141269	11.3425	0.477211	0.290913	0	1	1
ENSDARG00000105279	si:ch211-108c17.2	51.1911	0.200634	0.191971	0	1	1
ENSDARG00000077794	CU468012.1	1.77043	0.393476	0.818526	0	1	1
ENSDARG00000104897	si:dkey-16p6.1	1.14572	1.96924	1.10024	0.880941	0.37835	1
ENSDARG00000099594	CU468012.3	1.1549	1.01131	1.04977	0.0107722	0.991405	1
ENSDARG00000101728	si:dkeyp-80d11.12	2.52493	-0.63083	0.912457	0	1	1
ENSDARG00000103254	si:dkeyp-80d11.4	0.857284	2.3992	1.42994	0.978501	0.327827	1
ENSDARG00000101071	si:dkeyp-80d11.14	1.81264	0.186262	0.793778	0	1	1
ENSDARG00000099698	BX548059.1	2.17134	1.85225	0.77215	1.10374	0.269708	1
ENSDARG00000101421	si:dkeyp-80d11.10	3.20244	0.664004	0.581572	0	1	1
ENSDARG00000101087	si:dkeyp-80d11.1	4.01044	0.283351	0.569136	0	1	1
ENSDARG00000101828	si:ch211-76m11.5	7.18319	0.826581	0.389344	0	1	1
ENSDARG00000102951	si:dkey-193i10.4	4.49942	3.03121	0.692777	2.93198	0.00336805	0.172564
ENSDARG00000100240	CT737123.1	3.31989	0.20379	0.573107	0	1	1
ENSDARG00000100464	si:dkey-193i10.1	3.86296	1.36135	0.581101	0.621841	0.534046	1
ENSDARG00000102225	si:ch211-205a14.7	2.22586	0.379804	0.740996	0	1	1
ENSDARG00000101403	CR376730.2	1.58325	0.462458	0.820312	0	1	1
ENSDARG00000101902	CR376730.3	0.751251	0.510403	1.3658	0	1	1
ENSDARG00000102638	si:rp71-7l19.2	4.2238	0.775895	0.574956	0	1	1
ENSDARG00000102713	si:ch211-205a14.1	16.0783	-0.235565	0.303139	0	1	1
ENSDARG00000100006	si:ch211-76m11.5	2.51954	1.08696	0.704013	0.123525	0.901691	1
ENSDARG00000102870	si:dkeyp-123a12.2	2.38064	0.328514	0.649077	0	1	1
ENSDARG00000104890	si:ch211-76m11.3	17.6398	-0.11877	0.357525	0	1	1
ENSDARG00000102031	BX950220.1	0.0543711	0.437324	3.07855	0	1	NA
ENSDARG00000103100	BX950220.2	0.213064	0.488853	2.66882	0	1	NA
ENSDARG00000099643	si:ch211-76m11.9	0.830187	-0.738653	1.68673	0	1	1
ENSDARG00000098305	si:ch211-76m11.8	3.68464	0.76781	0.536551	0	1	1
ENSDARG00000099789	si:ch211-76m11.7	0.514133	-0.104927	1.49784	0	1	1
ENSDARG00000098979	si:ch211-76m11.15	0.665616	1.12416	1.44271	0.0860623	0.931417	1
ENSDARG00000100338	BX936384.1	2.30038	0.812083	0.807236	0	1	1
ENSDARG00000099381	si:dkey-27n6.1	2.36952	1.63142	0.758701	0.832243	0.405272	1
ENSDARG00000100811	BX927130.2	0.306572	0.531379	1.91653	0	1	NA
ENSDARG00000101757	si:dkey-27n6.4	18.5361	-0.157193	0.309241	0	1	1
ENSDARG00000099328	BX927130.1	2.87281	1.41908	0.657663	0.637225	0.523978	1
ENSDARG00000103218	BX927130.3	4.4455	0.729669	0.589617	0	1	1
ENSDARG00000103306	BX927130.4	3.28911	0.386586	0.661715	0	1	1
ENSDARG00000103781	si:dkeyp-4f2.1	10.4675	-0.267011	0.414011	0	1	1
ENSDARG00000100214	znf1017	5.85632	0.733598	0.432561	0	1	1
ENSDARG00000102156	si:dkey-264f17.4	2.05363	0.00875709	0.915584	0	1	1
ENSDARG00000098066	CU302323.1	1.98352	0.897068	0.75447	0	1	1
ENSDARG00000099711	si:dkey-92c21.1	4.10503	1.46286	0.53074	0.872102	0.383153	1
ENSDARG00000102183	U6	0.0543711	0.437324	3.07855	0	1	NA
ENSDARG00000103869	U6	0.532652	0.985035	1.75784	0	1	1
ENSDARG00000104051	U6	0.268364	-0.236636	1.79938	0	1	NA
ENSDARG00000102427	U6	0.11672	-0.33554	3.07855	0	1	NA
ENSDARG00000098217	U6	0.17653	-0.284013	2.83834	0	1	NA
ENSDARG00000103063	si:dkey-156c23.1	117.131	-0.334164	0.136527	0	1	1
ENSDARG00000103832	CU457778.3	0.782733	1.62963	1.15889	0.543305	0.58692	1
ENSDARG00000101045	CU457778.2	8.06623	0.188978	0.387011	0	1	1
ENSDARG00000098976	CU457778.1	19.6346	0.4795	0.249211	0	1	1
ENSDARG00000093254	CABZ01051641.1	15.3185	-0.290293	0.331999	0	1	1
ENSDARG00000098960	CABZ01051641.2	3.97578	-0.498415	0.543783	0	1	1
ENSDARG00000102961	CR391997.1	0.780498	0.81145	1.22598	0	1	1
ENSDARG00000103501	CR391997.2	2.2197	0.948969	0.795829	0	1	1
ENSDARG00000102652	U1	0.210991	0.892686	2.7199	0	1	NA
ENSDARG00000105199	U6	0.310328	-1.69432	2.8404	-0.244446	0.806886	NA
ENSDARG00000102785	U1	9.14642	-0.909941	0.470103	0	1	1
ENSDARG00000103018	U6	0.077582	-0.33554	3.07855	0	1	NA
ENSDARG00000099338	U1	0.11672	-0.33554	3.07855	0	1	NA
ENSDARG00000102314	U6	0.0478778	-0.33554	3.07855	0	1	NA
ENSDARG00000102897	CABZ01002345.1	2.93717	-0.626878	0.618564	0	1	1
ENSDARG00000098716	PARP11	5.15486	0.6989	0.474725	0	1	1
ENSDARG00000104817	ryroxd1	112.228	0.0258852	0.143127	0	1	1
ENSDARG00000102283	slco1f1	1.37624	1.54869	0.891589	0.615412	0.538283	1
ENSDARG00000101014	slco1f4	1.90735	0.247635	0.734334	0	1	1
ENSDARG00000103514	CABZ01044561.1	1.23603	1.03475	0.917637	0.0378641	0.969796	1
ENSDARG00000101514	ftr64	29.574	0.633485	0.240785	0	1	1
ENSDARG00000089604	CABZ01054405.1	74.738	-0.0266551	0.153254	0	1	1
ENSDARG00000089635	si:ch211-161m3.2	17.3561	0.896262	0.270656	0	1	1
ENSDARG00000096058	si:ch211-161m3.2	37.6297	0.186044	0.183926	0	1	1
ENSDARG00000105756	CR788316.3	3.41435	2.36604	0.78998	1.72921	0.0837719	1
ENSDARG00000091393	si:ch211-161m3.6	41.1987	0.272232	0.162192	0	1	1
ENSDARG00000105731	CR788316.1	173.605	-6.75811	0.428246	-13.4458	3.25848e-41	7.08895e-38
ENSDARG00000105749	CR788316.2	28.2686	-4.50793	0.40671	-8.62513	6.40217e-18	4.0237e-15
ENSDARG00000105829	CR788316.4	57.617	-4.12595	0.30998	-10.0843	6.48033e-24	5.91215e-21
ENSDARG00000075417	zgc:175107	39.3711	0.421921	0.171209	0	1	1
ENSDARG00000103375	si:ch211-161m3.4	25.3405	0.266313	0.214783	0	1	1
ENSDARG00000089598	si:cabz01054396.2	36.6818	0.262546	0.229018	0	1	1
ENSDARG00000089092	si:cabz01054394.5	26.3941	0.24156	0.203482	0	1	1
ENSDARG00000098324	CABZ01054394.2	28.5454	0.527504	0.232632	0	1	1
ENSDARG00000089715	si:cabz01054394.7	14.8388	0.181461	0.400579	0	1	1
ENSDARG00000090942	CABZ01054394.1	63.044	0.45902	0.12847	0	1	1
ENSDARG00000101402	CABZ01054392.1	8.61393	0.332765	0.347244	0	1	1
ENSDARG00000103952	CABZ01054392.2	45.0062	0.0598276	0.180993	0	1	1
ENSDARG00000104152	CABZ01054391.1	69.3513	0.711065	0.131835	0	1	1
ENSDARG00000101908	rab3ip	212.651	-0.557522	0.113012	0	1	1
ENSDARG00000101645	CABZ01077402.1	25.9495	-0.187715	0.202118	0	1	1
ENSDARG00000103279	CABZ01021454.2	8.5416	1.44887	0.409271	1.09676	0.272746	1
ENSDARG00000101974	CABZ01021454.1	63.2944	0.522872	0.270448	0	1	1
ENSDARG00000102090	CABZ01021453.1	88.2469	-0.160987	0.143059	0	1	1
ENSDARG00000102749	CABZ01021450.3	48.385	0.085963	0.212693	0	1	1
ENSDARG00000098811	CABZ01021450.1	17.5586	-0.0303349	0.287028	0	1	1
ENSDARG00000103157	CABZ01021450.4	32.5698	0.961126	0.2015	0	1	1
ENSDARG00000100390	CABZ01021450.2	71.7983	0.305524	0.154125	0	1	1
ENSDARG00000102586	zgc:152938	151.885	-0.368854	0.113239	0	1	1
ENSDARG00000099864	si:ch73-170d6.2	63.5559	0.0830047	0.277269	0	1	1
ENSDARG00000098722	si:ch73-170d6.3	5.35731	0.644841	0.518234	0	1	1
ENSDARG00000102460	si:ch73-170d6.4	4.94571	1.50563	0.527487	0.958566	0.337777	1
ENSDARG00000102707	CABZ01021435.1	24.2039	0.192439	0.201567	0	1	1
ENSDARG00000104120	CABZ01021435.3	5.23482	-0.0700759	0.534326	0	1	1
ENSDARG00000105739	CABZ01021435.4	2.85629	1.36668	0.644247	0.569157	0.569249	1
ENSDARG00000102835	CABZ01021435.2	10.5004	0.699096	0.38544	0	1	1
ENSDARG00000105696	CABZ01021433.1	121.092	0.0550849	0.188473	0	1	1
ENSDARG00000103865	wu:fc30c06	55.3621	0.0884611	0.170021	0	1	1
ENSDARG00000101365	si:cabz01021430.2	72.6796	0.33852	0.162535	0	1	1
ENSDARG00000105781	zgc:171727	11.2635	2.58254	0.376399	4.20441	2.61765e-05	0.00276241
ENSDARG00000103850	si:cabz01021426.2	87.1484	0.291159	0.125208	0	1	1
ENSDARG00000105801	CABZ01032472.1	32.9199	0.0523646	0.198498	0	1	1
ENSDARG00000091869	zgc:162958	58.7643	0.281763	0.212148	0	1	1
ENSDARG00000095030	si:ch73-120g24.4	25.9288	0.496823	0.234722	0	1	1
ENSDARG00000105728	si:ch73-266f23.1	39.7703	0.195542	0.166511	0	1	1
ENSDARG00000095135	si:ch73-266f23.1	90.4957	-0.253659	0.113775	0	1	1
ENSDARG00000074298	znf1015	251.087	-0.373201	0.110305	0	1	1
ENSDARG00000105713	CU570689.2	39.1455	0.202267	0.168863	0	1	1
ENSDARG00000098389	znf1015	28.7242	-0.149122	0.201157	0	1	1
ENSDARG00000054957	znf1015	64.3631	0.23242	0.132012	0	1	1
ENSDARG00000077239	si:ch211-165i18.2	5.71857	1.04152	0.43575	0.0952824	0.924091	1
ENSDARG00000096120	si:ch73-266f23.3	114.556	0.0807934	0.112106	0	1	1
ENSDARG00000075470	znf989	36.3615	-1.18704	0.202953	-0.921602	0.356736	1
ENSDARG00000096030	si:dkey-262g12.7	22.1447	0.110654	0.241766	0	1	1
ENSDARG00000096141	zgc:173624	18.7452	0.310594	0.270121	0	1	1
ENSDARG00000101193	BX855614.3	15.9466	0.498412	0.2602	0	1	1
ENSDARG00000103751	si:dkey-262g12.14	46.1415	0.778763	0.17653	0	1	1
ENSDARG00000095670	BX855614.2	0.89476	1.94402	1.10872	0.851451	0.394519	1
ENSDARG00000073708	zgc:171551	53.649	-0.226294	0.157153	0	1	1
ENSDARG00000105816	BX855614.4	20.3922	-0.0296628	0.225792	0	1	1
ENSDARG00000102154	si:dkey-262g12.10	88.3428	-0.238687	0.153652	0	1	1
ENSDARG00000094612	si:dkey-262g12.3	29.918	0.251045	0.19499	0	1	1
ENSDARG00000094551	BX855614.1	55.9186	0.271688	0.203963	0	1	1
ENSDARG00000092608	si:dkey-262g12.12	22.6062	1.15259	0.35394	0.431124	0.666378	1
ENSDARG00000100685	CABZ01032454.1	2.19619	2.34163	0.889024	1.5091	0.131273	1
ENSDARG00000080016	si:cabz01032454.3	12.4956	-0.0121152	0.289036	0	1	1
ENSDARG00000105727	CABZ01069022.2	2.71565	0.629954	0.764527	0	1	1
ENSDARG00000105692	CABZ01069022.1	21.7669	0.660175	0.283661	0	1	1
ENSDARG00000105806	CABZ01069020.1	53.4942	0.131817	0.146119	0	1	1
ENSDARG00000105747	CABZ01069016.1	0.706038	2.13921	1.29556	0.879315	0.37923	1
ENSDARG00000105790	CABZ01069015.2	0.0478778	-0.33554	3.07855	0	1	NA
ENSDARG00000105737	CABZ01069015.1	25.923	0.0308742	0.216984	0	1	1
ENSDARG00000088367	si:cabz01069013.3	11.7534	0.532183	0.332899	0	1	1
ENSDARG00000086752	CABZ01069013.1	13.5674	0.774376	0.270706	0	1	1
ENSDARG00000086576	si:cabz01069012.2	36.9848	0.536721	0.208643	0	1	1
ENSDARG00000105818	CABZ01071909.3	86.2036	0.158654	0.14923	0	1	1
ENSDARG00000091841	si:cabz01071909.2	29.4027	0.105349	0.211732	0	1	1
ENSDARG00000105673	CABZ01071909.1	6.34927	0.212049	0.468968	0	1	1
ENSDARG00000105811	CABZ01071909.2	12.854	-0.956399	0.314025	0	1	1
ENSDARG00000090998	si:cabz01071911.3	35.8334	-0.0829899	0.208701	0	1	1
ENSDARG00000091793	si:cabz01071911.4	121.854	0.0405288	0.132208	0	1	1
ENSDARG00000104163	si:cabz01071912.2	43.4427	0.0415578	0.190953	0	1	1
ENSDARG00000078212	zgc:165515	41.3199	-0.765655	0.190712	0	1	1
ENSDARG00000105778	ptprr	36.8698	-0.00809879	0.196047	0	1	1
ENSDARG00000103350	trim24	128.361	0.385144	0.106313	0	1	1
ENSDARG00000100752	RAB21	368.372	0.289708	0.113244	0	1	1
ENSDARG00000105760	CABZ01072523.1	19.2139	0.299884	0.285122	0	1	1
ENSDARG00000105744	CABZ01062511.1	68.9947	0.0291165	0.152285	0	1	1
ENSDARG00000076624	ptprb	133.568	-1.52507	0.138812	-3.78256	0.000155223	0.0129882
ENSDARG00000091499	zmp:0000001020	31.1351	1.42664	0.297211	1.43547	0.151153	1
ENSDARG00000105746	CABZ01083838.1	5.50392	1.14298	0.616905	0.231763	0.816722	1
ENSDARG00000017108	kcna1b	60.0423	-0.178065	0.156209	0	1	1
ENSDARG00000105822	CABZ01117780.1	44.3863	0.022278	0.211724	0	1	1
ENSDARG00000105709	CABZ01084114.1	1.4286	-0.857084	0.932036	0	1	1
ENSDARG00000087887	phf21b	276.051	0.15282	0.130459	0	1	1
ENSDARG00000017454	nup50	399.144	-0.581276	0.09761	0	1	1
ENSDARG00000068830	zgc:172139	81.9843	-0.0422656	0.110683	0	1	1
ENSDARG00000005126	large	592.823	-0.103376	0.0652695	0	1	1
ENSDARG00000105795	CABZ01023700.1	8.67978	-0.299244	0.370315	0	1	1
ENSDARG00000100624	CABZ01066312.1	98.901	0.164549	0.121625	0	1	1
ENSDARG00000102191	CPNE8 (1 of many)	85.4594	0.0455249	0.133265	0	1	1
ENSDARG00000103844	si:ch211-266c8.1	4.12681	0.939692	0.532248	0	1	1
ENSDARG00000102468	si:dkey-71l4.5	2.99543	-1.06361	0.662013	-0.0960849	0.923453	1
ENSDARG00000104916	si:dkey-71l4.4	8.63073	-0.0586813	0.507598	0	1	1
ENSDARG00000103197	si:dkey-71l4.1	2.30454	2.35714	0.84749	1.60136	0.109297	1
ENSDARG00000099112	si:dkey-71l4.3	6.0125	0.985327	0.422083	0	1	1
ENSDARG00000099327	zgc:174944	3.98468	0.264689	0.575363	0	1	1
ENSDARG00000090392	si:dkey-71l4.2	6.92413	-0.202277	0.491855	0	1	1
ENSDARG00000101551	si:dkey-261j11.2	5.15503	0.55596	0.571643	0	1	1
ENSDARG00000098369	si:dkey-165o8.1	4.5616	-1.24214	0.612861	-0.395096	0.692772	1
ENSDARG00000104956	si:dkey-165o8.2	23.4273	0.288957	0.286949	0	1	1
ENSDARG00000098218	si:dkey-261j11.1	3.9007	0.22706	0.644037	0	1	1
ENSDARG00000103314	si:dkey-84h14.1	2.25222	0.0723893	0.665876	0	1	1
ENSDARG00000098741	CT737182.1	1.08341	0.145312	1.12984	0	1	1
ENSDARG00000102432	si:dkey-261j11.3	3.65708	0.0206369	0.569936	0	1	1
ENSDARG00000104166	si:ch211-232d10.1	6.48541	-0.65407	0.434029	0	1	1
ENSDARG00000100348	si:ch211-232d10.2	3.02053	0.544093	0.730619	0	1	1
ENSDARG00000104008	si:ch211-232d10.3	3.58132	0.577877	0.571829	0	1	1
ENSDARG00000101653	zgc:110171	2.44725	1.05206	0.626329	0.0831168	0.933759	1
ENSDARG00000102575	si:ch211-106j21.2	2.86257	0.230734	0.808633	0	1	1
[truncated: 28,031 more rows]
