# Supplementary material for: Loss of the Polycomb group protein Rnf2 results in derepression of tbx-transcription factors and defects in embryonic and cardiac development
Source: Sci Rep. 2019 Mar 13;9:4327. doi: 10.1038/s41598-019-40867-1 (PMC6416260; doi:10.1038/s41598-019-40867-1)
Supplement: Supplementary file 3 — Supplementary Dataset 2 [file 41598_2019_40867_MOESM3_ESM.xlsx]

## Sheet: cluster1-5
Supplementary Table S1. Genes in the 5 different ChIP clusters (as shown in Figure 2).
CLUSTER 1	CLUSTER 2	CLUSTER 3	CLUSTER 4	CLUSTER 5
dbx1b	hoxb2a	dnajc1	stx1b	adamts18
lhx8a	slc17a6a	tbx15	irx7	tbx3a
foxa2	pygl	isl2a	her11	dlc
tbr1b	dlc	elovl6	pdx1	pvalb2
pou4f1	dachc	tbx20	stc1	tle3a
pou4f3	loxa	vsx2	fgf8a	gdf9
slc18a3a	LHX3	bmi1a	tbx21	sox9a
trh	tlx1	lhx6	kctd16a	cacng5a
barx1	isl1	hand2	slc8a3	neurod4
prdm12b	galk2	hoxb6a	nkx1.2la	phyhipla
hmx4	penka	bmi1b	gpr27	grm2a
onecut1	grin3ba	dlx1a	tmem178b	nmnat2
hoxb1a	tenm3	otpa	grm2b	ppp3ca
pax1a	tbx2b	eng1a	fgf20a	irf4a
sox21b	pde11al	dlx3b	phox2a	hnf1ba
tfap2e	hoxa11b	lbx1a	lhx1b	wnt8b
gata2b	zgc:194189	tal1	sox1b	cacna1ab
slc10a4	foxl1	spag6	her5	cpne2
hlx1	kcnk13a	nkx6.1	fev	ptchd4
pou3f1	cacna1c	tbx5a	inaa	si:dkey-15h19.2
dmbx1a	sox19a	shox	sp8a	erc1a
pax3a	otx2	hoxb6b	zgc:65851	spon1a
fezf1	adra1ba	eng2a	ikzf1	ssh1b
dlx4a	hoxb10a	hoxb3a	dkk1a	acer1
crx	foxa3	tbx4	her1	ppp4r4
hoxb5a	zgc:158412	otx1a	kif26ab	glra1
hoxb4a	zgc:110204	tbx1	foxf1	mtnr1al
spaw	bmp2a	nr1d1	slc4a8	meis1b
ptf1a	lin7a	pitx2	gad2	col1a1a
zic2a	map3k9	hoxa13b	slc6a2	gucy1a3
pax8	lhx1a	tbx18	fut9a	sim1b
neurod2	ankrd13b	eng2b	gadd45gb.1	osr1
neurog3	cdh4	dmrta2	dlx2b	lrrc4bb
nr2e1	dmrt2a	fli1b	tlx3b	uts1
foxf2a	mab21l2	onecutl	scn8ab	ntng1a
gata5	c1ql2	dlx5a	ptchd1	sox6
her7	gata3	pitx1	gpx1a	zic1
nkx2.5	itgb2	commd3	bdnf	msx3
lbx1b	uts2b	etv2	rasd1	dock9b
barhl1b	gabrg3	hoxb8b	plxna4	slc17a7a
dld	CDH7 (1 of many)	foxc1b	neurod1	mafba
c5	gpc1a	eve1	lft1	nr2f1b
foxd3	flt1	hoxb13a	mc1r	scml4
nkx2.7	emx3	hoxb9a	lmx1a	sema3d
tfap2d	neurod6b	hoxb8a	INSM2	camk1db
sim1a	pth1ra	hoxb7a	gfi1aa	mdh1aa
nr5a1b	slc30a2	hoxd10a	noto	chrnb2b
lbx2	CABZ01086806.1	six3a	nefma	bcor
six1b	cacna1ba	gsc	wnt7ba	tbx2a
gad1b	ntn1b	hoxd13a	atp2b3b	frzb
adcyap1b	pvalb3	hoxd12a	si:ch211-206a7.2	agxtb
foxd1	adra1d	hoxd11a	slc25a23b	znf503
si:dkey-90m5.4	prdm8	hoxd9a	AL935174.1	nkx2.1
mnx2b	ppp3cb	hoxd4a	nhlh2	kctd16b
twist1a	six6a	hoxd3a	camk2n1a	nkx2.9
foxq1a	magi3b	satb2	susd4	znrf1
lhx2b	kcnf1b	hoxc3a	si:dkey-27j5.5	snap25a
six6b	slc25a4	hoxc5a	diras1a	cdh11
pax2b	pax3b	hoxc6a	jph2	cntn5
foxg1b	tekt4	hoxc8a	si:dkey-40m6.8	hnf1bb
irx6a	lnx2a	hoxc10a	adamts15a	hoxa2b
dmrt3a	b3gat2	hoxc11a	myod1	lrp13
btf3	cadm1a	hoxc12a	six4b	ahr1b
barhl1a	notum1a	hoxc13a	tspan12	mamdc1
irx4a	hoxa10b	foxg1a	kcnc1b	pcbp4
gsx1	mc5ra	pax7b	tpma	dpp6b
mnx1	wnt2bb	sox2	rsrc1	admp
cdx4	tmtopsb	hmx3a	actl6b	ifnphi1
ntn5	pde4a	zic6	fgf13a	grin1b
dand5	fgf5	zic3	gbgt1l3	nrp1b
pou2f2a	uprt	dlx4b	cebpa	tmtops2b
tcf21	mtnr1c	dlx2a	cldn15a	pax2a
pax5	LTBP3	dre-mir-10b-1	CR749762.1	otofa
uncx4.1	erbb3b	dre-mir-16c	DRD5	irx3b
osr2	dhh	dre-mir-15a-2	bhlhe23	zic4
ascl1a	TENM2 (1 of many)	dre-mir-10d	pcdh2ab2	gpc3
fzd8b	si:dkey-78k11.9	mir196a-1	pcdh2aa1	kcnd2
klf17	fgf24	cbx8a	fscn1b	pacsin1a
shhb	nptx2a	CU896691.1	wnt9b	gpr37b
nkx2.3	hbbe3	ALX3	cacna1aa	nxph1
six1a	drd4a	si:ch211-203l7.3	th2	prrx1a
lhx4	trim9	hoxc9a	arg2	irx5a
emx1	nptxra	si:dkey-148f24.5	slc6a1b	pkdcca
emx2	drd6b	si:rp71-78h1.11	FAM84B (1 of many)	zgc:113424
wnt10b	si:dkey-27n14.1	otx1b	fgf14	cart3
olig2	calb2a	si:dkey-30o16.8	barx2	gpr185b
pou3f3a	mnx2a	si:dkey-11c5.14	slc17a6b	aanat1
foxl2	fgf16	hoxc10a	brk1	syt5a
foxd5	gfra2a	tbx1	prrx1b	h1f0
sebox	kcnh5a	si:dkey-81p22.14	ebf2	drd1b
otx5	kcnk13b	si:dkeyp-74f1.2	gsx2	gpr101
mafaa	nefmb	si:ch211-84g22.1	gabrr1	zp3b
zgc:158291	fgf18b	si:ch211-72a16.11	vsnl1b	zp3d.1
gfi1ab	hbbe2	eng1b	grid1b	wnt2
nr4a2b	HBZ	si:dkey-25e11.10p	GADD45G (1 of many)	noxo1a
pax6b	gcm2	mir196a-2	pou5f3	ndst3
wnt8a	tmeff2a	hoxa13a	dkk1b	lhx8b
nkx2.2a	islr2	hoxa9a	prdm14	si:dkey-11e23.3
aldh1a2	zgc:114118	nr5a2	kcnj8	gpr176
isl2b	igfbp2a	HOTTIP_2	fgf23	gdf7
foxb1b	pkp1b	irx3a	fgf6b	arrb1
htr1b	htra3a	si:ch73-351f10.4	kcnj11	prkchb
six2b	nppb	hoxc11b	fsta	atp2b3a
six3b	atp1b4	hoxc12b	rx3	slc6a8
atoh1a	nptxrb	si:ch211-212j20.1	inab	nrxn3a
foxq1b	fam189a1	HOTTIP_2	insm1b	csmd1a
wnt1	adgra1a	hoxa3a	rprma	slc16a3
neurog1	slc8a4a	Six3os1_5	sox3	shisa9a
irx1b	pcnxl2	hoxa11a	mtnr1ba	nptx2b
lhx9	43168	hoxa1a	hoxb5b	kcnc1a
cdkn2c	MARCH4 (1 of many)	hoxa9a	fli1a	hs3st4
arxa	helt	mir196c	prdm8b	nr2f1a
bhlhe22	her9		prox1a	opn3
foxd2	43163		grid2	dnajb5
otpb	htr7a		npas4a	gabrr2a
cdx1b	kirrelb		nr4a3	clvs2
evx2	lhx5		ghsra	basp1
slc32a1	znf385c		onecut3a	pyya
pgm5	adamts15b		sp8b	aqp9b
si:ch73-233f7.1	gdap1		si:ch211-237l4.6	vgll2b
skor1b	tmeff2b		htr1ab	opn4b
fam19a4b	vax2		cbln1	hoxb1b
foxe3	gata2a		rxfp3	irf4b
slc6a5	CABZ01057411.1		pcdh1g9	BX004983.1
shha	syn1		sall3b	cyp26c1
skor1a	cabp7b		zgc:152698	vsx1
rxfp3.3a3	abcg4a		adgrb3	crmp1
drgx	kcnc4		kcnq3	hoxa9b
zgc:92880	cpne5a		fam155b	slc6a4b
si:ch211-5k11.6	tmtops2a		si:ch211-284e13.4	ghsrb
pou4f2	kcng3		gabbr2	phf1
sox1a	jam3b		fam69ab	six2a
foxg1d	v2ra18		BX927282.1	si:dkey-178e17.3
foxf2b	si:ch211-236l14.4		hcn4	rdh10a
fezf2	rxfp3.3a2		nfixb	KCNJ6
sox14	kcnj3b		zeb2a	tfap2a
hmx2	shisa7a		nlgn3b	fscn1a
nrn1a	bcl11ba		si:dkey-215k6.1	ntrk2a
pax1b	duox		si:dkey-100n10.2	hs3st3l
irx5b	kcnh7		gpnmb	fam155b
olig3	scn1lab		shisa7b	map1sb
alx4b	CR352265.1		zgc:153395	bmp3
hes2.1	alx1		pde11a	bcl11aa
pou3f2b	kcna1a		tcf15	epb41l4b
espn	si:dkeyp-27e10.3		puraa	hcn2b
her3	CABZ01041002.1		ar	arhgef9a
zgc:194312	FO704813.1		nppc	GSE1
PRDM16	bsx		hes2.2	rasl10a
wnt8a	IKZF2		foxg1c	hhipl1
si:ch211-5k11.8	fam19a5a		htr5ab	mapk8ip3
sall3a	chrm4a		cyp1b1	fam78bb
zgc:162612	nrn1la		gabra1	iffo1a
dre-mir-124-2	nkain2		mstnb	ubn1
dre-mir-10c	emp1		ebf1b	nxph2a
dre-mir-9-1	lgi2b		tnfsf12	lrrc73
foxb1a	proca1		hs6st3b	fhod3a
ba1	rspo3		tat	FO704765.1
egr3	cart4		foxi2	dfnb31b
aqp8b	dll4		caln2	astn1
hoxc13b	mafbb		rec114	lmx1bb
phox2bb	grin2db		kctd12.1	neto1
ONECUT3 (1 of many)	ifnphi3		kcnq5b	spg20a
si:ch73-386o14.1	hs6st3a		gria2a	adcy1a
tbx5b	ryr3		pou3f2a	IKZF2
ferd3l	neto1l		grin2ab	vwc2l
si:dkey-248g17.3	pcdh2ab8		cdk5r2a	adra2c
si:ch211-263k4.2	DGKK		gbx1	kcnq5a
AL807792.1	gpr26		urad	celf4
si:dkey-7a20.9	tacr2		pcdh2g6	adora1a
si:ch211-142h2.1	cntnap1		RASGRF1	clrn2
si:ch211-215d8.2	pcdh2g9		hcn4l	hoxc1a
BX664614.1	ankrd1a		BX088653.1	hoxc4a
BX927082.1	kcnq2a		grid1a	ripply2
hmx1	phox2ba		nptx1l	stmn2b
si:dkey-235h8.1	fam155a		nol4la	cadpsb
si:dkey-33c3.1	twist1b		nkx2.4a	eno4
hbaa1	pappa2		43170	rnd2
ba1	gabrb1		SLC46A2	ppp1r18
si:ch211-195i24.3	EPB41L1		mkxa	cnksr2b
si:dkey-178d9.3	ovol1		si:ch211-26b3.4	vav3b
si:dkey-208c12.2	si:dkey-178o16.4		shox2	usp2b
si:dkey-148h10.6	calhm1		GRIN3A	phc3
si:ch211-277g23.5	gpr158a		tbr1a	zgc:194621
fgf19	nmbb		mafb	camk1da
gata4	BRSK1 (1 of many)		trhra	BRINP3 (1 of many)
si:ch211-241c24.1	si:dkey-18j18.3		atp1b1b	zfhx4
sp9	BX072576.1		loxl5b	myh7ba
nkx1.2lb	unc13d		pcdhb	emid1
evx1	si:ch211-163m17.4		ppfia3	clcf1
nkx2.2b	prdm13		cyp26b1	dkk2
si:ch211-271c18.2	DUOXA2		nat8l	fam198b
trpc4b	dhrsx		sox10	kcnj3a
foxa1	hbae3		egr4	kcnk15
BX855592.1	npbwr2a		si:dkey-34f9.3	si:ch211-103n10.5
uncx	rspo2		lmx1al	LRAT
CABZ01113981.1	frmd5		si:ch211-186j3.6	wscd1b
si:ch211-136k14.3	map6d1		ora5	CNNM1
nkx2.4b	ptger4c		twist2	hpse2
eomesb	gfi1b		micu3a	pcdh2g13
nkx6.2	dre-mir-9-7		kcna4	vip
CU856140.1	mir196b		cdk5r2b	nkx3-1
wnt8a	dre-mir-203a		cnnm2b	brinp1
si:ch211-105d1.4	dre-mir-219-1		lhfpl4a	adgrb1b
	dre-mir-9-6		FAM189B	npb
	si:dkey-7e14.3		tbx19	pcdh7a
	dbx1a		aff3	sycp2l
	ucn3l		gabrb2	CT573264.3
	TPM1		slitrk4	zgc:194908
	si:ch211-151p13.8		tmem163a	znf219
	gfra3		dre-mir-124-5	dre-mir-9-2
	she		dre-mir-1788	mir196d
	fgf18a		dre-mir-9-5	dre-mir-34b
	fam78ab		dre-mir-124-3	dre-mir-34c
	si:ch211-5k11.2		CR376745.1	dre-mir-10b-2
	pcdh1gb9		dre-mir-129-1	dre-mir-203b
	si:ch211-5k11.2		dre-mir-129-2	dre-mir-124-6
	hbae1		dre-mir-9-4	fgf20b
	atf7ip2		nrg2b	grin2da
	rtn4r		si:dkey-175g6.2	cux2b
	kcnj10a		RGS9BP	hs3st3b1b
	vegfba		gig2o	dfna5a
	tmem173		TCF24	CR774179.1
	si:dkey-70p6.1		tmem240a	si:ch73-380n15.2
	si:dkey-121h17.6		usp43b	bean1
	si:dkey-256e7.5		foxj1b	pcdh2aa15
	si:rp71-45k5.2		alx4a	pcdh1a6
	si:dkeyp-35f11.2		ngfra	slc25a32a
	slc22a21		si:dkeyp-115d7.2	socs1b
	si:dkeyp-10a3.2		pcdh2ab11	fam150ba
	si:dkey-31b10.2		pcdh2ab8	kcnn1a
	si:dkey-121h17.7		hbbe1.1	foxc1a
	si:dkey-35m8.1		onecut2	si:ch211-287c22.1
	tusc5b		tusc5a	si:ch73-287n15.1
	si:dkey-220k22.3		LRRC52 (1 of many)	si:dkey-148a12.2
	apela		adcy5	si:ch211-208h1.1
	htr7c		insm1a	si:ch211-145g9.5
	si:dkeyp-51f12.2		si:dkeyp-41f9.4	thbd
	tmem265		si:dkey-108p14.3	si:dkeyp-116h7.2
	si:zfos-591e8.2		si:ch211-51e8.2	si:ch211-57e21.4
	si:ch211-229g11.6		cyp27c1	si:ch211-225p5.12
	si:dkey-166f24.2		crha	si:dkey-81h8.1
	CABZ01085140.1		gad1a	si:ch73-263f13.1
	CABZ01079847.1		si:ch211-217k17.9	gabrz
	si:ch73-233f7.4		igf1	si:rp71-78h1.10
	CR932000.1		si:dkey-92j12.5	si:ch211-67e16.11
	ephx4		wnt16	si:dkeyp-11a2.3
	si:ch73-379j16.2		si:dkey-108p14.4	si:dkey-251i8.2
	CASKIN1 (1 of many)		si:ch211-217k17.8	pou3f3b
	CSDC2 (1 of many)		si:dkey-11n6.3	asb2a.1
	pcdh2g8		si:ch211-202e12.3	si:dkey-41e15.4
	SOX14 (1 of many)		si:ch211-280c4.3	si:dkey-110g7.9
	si:ch73-233f7.8		si:ch211-112b1.4	si:dkey-24g18.4
	fam167b		si:ch211-112b1.2	si:dkey-24p1.6
	vent		si:ch211-248g18.6	si:ch211-282b22.2
	sox32		si:dkey-45l12.1	si:dkey-4c2.11
	ifnphi4		si:ch211-177d9.1	si:dkey-108f8.9
	INHBE		si:dkey-38l22.2	si:ch211-285i13.2
	CABZ01112647.1		ntrk2b	si:ch211-146f2.6
	si:ch211-233f10.7		si:ch73-215f7.1	si:ch211-218p2.3
	pcdh1g2		chrm2a	si:dkey-172f14.2
	pcdh1gb2		si:ch211-89l23.2	kctd14
	FO704863.2		pcdh1g13	meis2a
	fgf3		pcdh1g33	cpne9
	si:ch211-132d3.4		si:ch211-69b22.4	BX005294.1
	bmp5		igfbp1a	snap91
	mab21l1		si:dkey-262j3.12	si:ch211-274j7.3
	si:ch73-233f7.5		AL935065.2	gch2
	si:ch73-233f7.3		vox	purg
	gfra1b		pcdh1g26	pcdh2g7
	nog5		ebf3a	dlg2
	pcdh2ab3		TLX3	cbx4
	fgf17		pcdh1g31	si:ch73-233f7.7
	pcdh2g28		pcdh1g32	si:ch211-196c10.12
	pcdh2g1		pcdh2ab9	gfra1a
	pcdh2ab10		BX005294.2	CABZ01044099.1
	si:dkey-183i3.9		sox17	pax7a
	TMEM229A		pcdh1g30	osmr
	pcdh2g17		si:ch211-117i20.2	si:ch211-285j22.5
	dre-mir-219-2		dclk2b	slc30a8
	pcdh1a6		nptna	fam78aa
	ntn1a		BX640523.1	nsmfb
	si:dkey-57c15.1		pax6a	PCP4L1 (1 of many)
	fgf4		znf536	ascl1b
	si:ch73-89i23.5		pcdh1gc6	sstr5
			slc30a10	ACEA_U3
			pcdh1g14	irx1a
			pcdh2ab12	hoxc6b
			atp1a3b	sult4a1
			si:dkey-262j3.7	QRFPR (1 of many)
			FO704873.2	si:ch211-165e15.1
			barhl2	hoxa5a
			pcdh1g29	slc16a5b
			kcnk9	mapk10
			foxi1	si:dkeyp-50f5.4
			pcdh1gc5	si:dkey-151p11.2
			sstr1a	si:dkey-245n4.2
			FP103009.1	PAMR1
			chd5	dnah9
			si:ch211-221f7.2	abhd8a
				gata6
				si:dkeyp-72e1.9
				BX465200.1
				si:ch73-380l10.2
				nrg1
				esm1
				MPV17L
				kirrel3l
				U3
				rdh8b
				si:ch73-256g18.2
				vgf
