# Supplementary material for: Loss of the Polycomb group protein Rnf2 results in derepression of tbx-transcription factors and defects in embryonic and cardiac development
Source: Sci Rep. 2019 Mar 13;9:4327. doi: 10.1038/s41598-019-40867-1 (PMC6416260; doi:10.1038/s41598-019-40867-1)
Supplement: Supplementary file 4 — Supplementary Dataset 3 [file 41598_2019_40867_MOESM4_ESM.xlsx]

## Sheet: cluster3_upReg_LFC1-qval0.05
Supplementary Table S3. Genes in cluster 3 (of figure 2) that are differentially upregulated.
ensemblID	GeneName
ENSDARG00000006010	bmi1a
ENSDARG00000018321	lbx1a
ENSDARG00000019930	tal1
ENSDARG00000020158	spag6
ENSDARG00000056015	hoxb13a
ENSDARG00000056023	hoxb9a
ENSDARG00000056027	hoxb8a
ENSDARG00000059276	hoxd4a
ENSDARG00000059280	hoxd3a
ENSDARG00000070348	hoxc10a
ENSDARG00000070351	hoxc11a
ENSDARG00000070352	hoxc12a
ENSDARG00000070353	hoxc13a
ENSDARG00000083047	dre-mir-10d
ENSDARG00000087901	CU896691.1
ENSDARG00000092282	si:ch211-203l7.3
ENSDARG00000092809	hoxc9a
ENSDARG00000094186	si:rp71-78h1.11
ENSDARG00000096956	hoxc10a
ENSDARG00000097150	si:dkey-81p22.14
ENSDARG00000100312	hoxa13a
ENSDARG00000102631	hoxc11b
ENSDARG00000103133	hoxc12b
ENSDARG00000105347	mir196c
