# Supplementary material for: Loss of the Polycomb group protein Rnf2 results in derepression of tbx-transcription factors and defects in embryonic and cardiac development
Source: Sci Rep. 2019 Mar 13;9:4327. doi: 10.1038/s41598-019-40867-1 (PMC6416260; doi:10.1038/s41598-019-40867-1)
Supplement: Supplementary file 5 — Supplementary Dataset 4 [file 41598_2019_40867_MOESM5_ESM.xlsx]

## Sheet: singleHearts_monocle_1dpf_2sd_e
Supplementary Table S4. SingleHeartsRNA-seq: differently expressed genes at 1, 2; 3 dpf, qval ≤ 0.01.
1 dpf
ensemblID		family	pval	qval	gene_short_name	regulation
ENSDARG00000038147	OK	negbinomial.size	5.24221e-14	1.20169e-10	hbbe3	down
ENSDARG00000052960	OK	negbinomial.size	2.13933e-08	2.45202e-05	nppa	down
ENSDARG00000079305	OK	negbinomial.size	1.32985e-11	1.82908e-08	hbae3	down
ENSDARG00000079782	OK	negbinomial.size	8.88766e-14	1.52801e-10	vmhcl	down
ENSDARG00000088330	OK	negbinomial.size	6.89288e-17	4.74023e-13	si:ch211-5k11.2	down
ENSDARG00000089124	OK	negbinomial.size	5.04885e-14	1.20169e-10	si:ch211-5k11.2	down
ENSDARG00000089963	OK	negbinomial.size	2.68516e-06	0.00263797	hbbe1.1	down
2 dpf
ensemblID		family	pval	qval	gene_short_name	regulation
ENSDARG00000000002	OK	negbinomial.size	3.81979e-07	7.95164e-05	ccdc80	up
ENSDARG00000000563	OK	negbinomial.size	2.19438e-05	0.0027512	ttn.1	down
ENSDARG00000001803	OK	negbinomial.size	3.09945e-05	0.00375783	kcnh6a	down
ENSDARG00000002204	OK	negbinomial.size	5.90019e-05	0.0062593	hspb11	up
ENSDARG00000002216	OK	negbinomial.size	1.33073e-07	3.26266e-05	tbx3a	up
ENSDARG00000003216	OK	negbinomial.size	2.41969e-13	1.77977e-10	anxa2a	up
ENSDARG00000005479	OK	negbinomial.size	1.30339e-11	7.56855e-09	tenm3	up
ENSDARG00000006010	OK	negbinomial.size	2.70535e-12	1.75577e-09	bmi1a	up
ENSDARG00000009978	OK	negbinomial.size	2.05638e-05	0.00264208	icn	up
ENSDARG00000010381	OK	negbinomial.size	3.21448e-06	0.000499511	rnf2	down
ENSDARG00000012694	OK	negbinomial.size	0.000101265	0.00997551	c3a.1	up
ENSDARG00000013430	OK	negbinomial.size	5.42484e-09	1.87038e-06	bhmt	up
ENSDARG00000015866	OK	negbinomial.size	5.66163e-08	1.52353e-05	apoa2	up
ENSDARG00000016771	OK	negbinomial.size	2.16529e-07	4.87544e-05	tfa	up
ENSDARG00000017299	OK	negbinomial.size	6.26721e-31	3.45731e-27	fabp11a	up
ENSDARG00000019098	OK	negbinomial.size	3.00627e-05	0.00368535	cd82a	up
ENSDARG00000019122	OK	negbinomial.size	3.68718e-15	4.06806e-12	he1b	up
ENSDARG00000020084	OK	negbinomial.size	1.76191e-06	0.000308558	tg	down
ENSDARG00000020850	OK	negbinomial.size	5.4588e-05	0.00596306	eef1a1l1	down
ENSDARG00000021184	OK	negbinomial.size	4.38298e-05	0.00493443	rbfox1l	down
ENSDARG00000021242	OK	negbinomial.size	1.2472e-06	0.000229339	mvp	up
ENSDARG00000022767	OK	negbinomial.size	2.71452e-08	7.8814e-06	apobb.1	up
ENSDARG00000023062	OK	negbinomial.size	3.90794e-16	5.38953e-13	cyr61	up
ENSDARG00000023656	OK	negbinomial.size	8.16668e-16	1.00114e-12	he1a	up
ENSDARG00000026611	OK	negbinomial.size	5.6654e-07	0.000115752	socs3b	up
ENSDARG00000026784	OK	negbinomial.size	2.05548e-06	0.000354345	robo1	up
ENSDARG00000026904	OK	negbinomial.size	1.16421e-06	0.000221462	cbln13	up
ENSDARG00000031678	OK	negbinomial.size	2.24135e-06	0.00037468	col5a2a	up
ENSDARG00000031952	OK	negbinomial.size	7.37088e-07	0.000145219	mb	down
ENSDARG00000033466	OK	negbinomial.size	8.19004e-05	0.0085246	tagln2	up
ENSDARG00000036239	OK	negbinomial.size	6.04636e-08	1.58832e-05	gatm	up
ENSDARG00000036371	OK	negbinomial.size	1.94044e-13	1.64683e-10	acta1a	up
ENSDARG00000036616	OK	negbinomial.size	4.94822e-05	0.00545937	gpr182	down
ENSDARG00000036830	OK	negbinomial.size	2.80064e-10	1.18844e-07	krt91	up
ENSDARG00000037804	OK	negbinomial.size	5.63371e-05	0.0060938	phlda3	up
ENSDARG00000037870	OK	negbinomial.size	2.901e-05	0.00359627	actb2	down
ENSDARG00000038025	OK	negbinomial.size	2.59642e-06	0.000427557	cbx7a	up
ENSDARG00000038147	OK	negbinomial.size	1.54867e-06	0.000275587	hbbe3	up
ENSDARG00000039173	OK	negbinomial.size	2.13182e-08	6.53343e-06	ctslb	up
ENSDARG00000039273	OK	negbinomial.size	2.96089e-06	0.000475693	fbln5	down
ENSDARG00000040295	OK	negbinomial.size	2.27507e-08	6.784e-06	apoeb	up
ENSDARG00000040298	OK	negbinomial.size	1.86784e-07	4.38466e-05	apoa4b.1	up
ENSDARG00000040432	OK	negbinomial.size	9.17997e-05	0.00920751	klf2b	up
ENSDARG00000041623	OK	negbinomial.size	9.96901e-05	0.00990883	mt2	up
ENSDARG00000041921	OK	negbinomial.size	4.79089e-06	0.000724081	hsbp1b	up
ENSDARG00000042018	OK	negbinomial.size	6.01415e-07	0.000120644	fhl2a	down
ENSDARG00000042780	OK	negbinomial.size	4.30881e-05	0.00490094	apoba	up
ENSDARG00000042934	OK	negbinomial.size	9.10918e-06	0.00132082	ctgfa	up
ENSDARG00000043257	OK	negbinomial.size	3.78413e-05	0.00434899	ckbb	down
ENSDARG00000043970	OK	negbinomial.size	1.19852e-06	0.000224123	lrpprc	down
ENSDARG00000045180	OK	negbinomial.size	1.30787e-17	2.0614e-14	acta2	up
ENSDARG00000052948	OK	negbinomial.size	2.05945e-05	0.00264208	zgc:195023	up
ENSDARG00000052958	OK	negbinomial.size	3.21263e-11	1.67407e-08	nppb	up
ENSDARG00000053973	OK	negbinomial.size	2.09175e-07	4.80798e-05	fetub	up
ENSDARG00000054952	OK	negbinomial.size	2.10074e-05	0.00266408	si:dkey-34o23.2	up
ENSDARG00000056831	OK	negbinomial.size	1.1427e-05	0.00159587	gng2	up
ENSDARG00000057911	OK	negbinomial.size	2.97497e-06	0.000475693	zgc:86709	up
ENSDARG00000058371	OK	negbinomial.size	1.77688e-05	0.00236196	krt5	up
ENSDARG00000058730	OK	negbinomial.size	7.02359e-06	0.00104718	rdh10a	down
ENSDARG00000059274	OK	negbinomial.size	4.31304e-10	1.76244e-07	hoxd9a	up
ENSDARG00000062370	OK	negbinomial.size	7.99456e-06	0.00117605	bcl2l13	down
ENSDARG00000063905	OK	negbinomial.size	2.55281e-10	1.1266e-07	mt-co1	down
ENSDARG00000063908	OK	negbinomial.size	2.48793e-07	5.48986e-05	mt-co2	down
ENSDARG00000063911	OK	negbinomial.size	1.3541e-06	0.000244914	mt-atp6	down
ENSDARG00000063917	OK	negbinomial.size	3.82351e-08	1.08166e-05	mt-nd4	down
ENSDARG00000063924	OK	negbinomial.size	2.13952e-06	0.000363159	mt-cyb	down
ENSDARG00000068478	OK	negbinomial.size	3.49344e-05	0.00412095	gpx4a	up
ENSDARG00000074306	OK	negbinomial.size	1.69539e-11	9.35263e-09	ctslb	up
ENSDARG00000075527	OK	negbinomial.size	1.68982e-12	1.16524e-09	zgc:174154	up
ENSDARG00000075622	OK	negbinomial.size	7.8134e-07	0.000151237	zgc:174938	up
ENSDARG00000076010	OK	negbinomial.size	1.13549e-05	0.00159587	twist1b	up
ENSDARG00000077341	OK	negbinomial.size	8.94416e-08	2.24275e-05	ppp1r14c	down
ENSDARG00000079302	OK	negbinomial.size	8.27848e-11	3.80569e-08	and2	down
ENSDARG00000079376	OK	negbinomial.size	3.15576e-06	0.000497393	zgc:174153	up
ENSDARG00000079564	OK	negbinomial.size	9.16409e-18	1.88051e-14	vmhc	down
ENSDARG00000079782	OK	negbinomial.size	1.92264e-36	2.12125e-32	vmhcl	down
ENSDARG00000080337	OK	negbinomial.size	3.33812e-11	1.67407e-08	AC024175.4	down
ENSDARG00000087651	OK	negbinomial.size	3.20642e-14	3.21604e-11	si:dkey-26g8.4	up
ENSDARG00000088439	OK	negbinomial.size	3.36701e-05	0.00403786	gm2a	up
ENSDARG00000088452	OK	negbinomial.size	3.69813e-05	0.00429489	si:dkey-24i24.3	up
ENSDARG00000088711	OK	negbinomial.size	1.13627e-21	4.17881e-18	lgals1l1	up
ENSDARG00000089382	OK	negbinomial.size	6.41297e-08	1.64545e-05	zgc:158463	down
ENSDARG00000089750	OK	negbinomial.size	6.77528e-10	2.6697e-07	si:dkey-26g8.5	up
ENSDARG00000089806	OK	negbinomial.size	1.18842e-11	7.28435e-09	si:dkey-239j18.3	up
ENSDARG00000090268	OK	negbinomial.size	1.07022e-09	4.07165e-07	krtt1c19e	up
ENSDARG00000090286	OK	negbinomial.size	1.84382e-05	0.00242177	serpina1	up
ENSDARG00000090689	OK	negbinomial.size	6.94165e-05	0.00729402	hbbe1.2	up
ENSDARG00000090850	OK	negbinomial.size	3.32759e-07	7.19869e-05	serpina1l	up
ENSDARG00000090975	OK	negbinomial.size	9.09729e-05	0.00920751	si:dkey-62k3.5	up
ENSDARG00000092155	OK	negbinomial.size	9.21807e-06	0.00132082	apoc2	up
ENSDARG00000092170	OK	negbinomial.size	2.38008e-13	1.77977e-10	apoc1	up
ENSDARG00000092947	OK	negbinomial.size	1.51779e-05	0.00204217	cyt1	up
ENSDARG00000093584	OK	negbinomial.size	8.48149e-05	0.00866447	zgc:193505	up
ENSDARG00000094041	OK	negbinomial.size	1.21787e-08	3.952e-06	krt17	up
ENSDARG00000094559	OK	negbinomial.size	1.02266e-17	1.88051e-14	zgc:174855	up
ENSDARG00000095072	OK	negbinomial.size	1.41955e-13	1.30516e-10	si:dkey-26g8.4	up
ENSDARG00000095744	OK	negbinomial.size	4.13442e-11	1.98326e-08	si:dkey-269i1.4	up
ENSDARG00000095863	OK	negbinomial.size	1.40157e-05	0.00190908	afp4	up
ENSDARG00000096563	OK	negbinomial.size	1.67145e-07	4.00893e-05	si:dkey-269i1.2p	up
ENSDARG00000097118	OK	negbinomial.size	3.97861e-08	1.0974e-05	si:dkey-33c14.3	up
ENSDARG00000097256	OK	negbinomial.size	1.33216e-09	4.7412e-07	si:ch211-270g19.5	down
ENSDARG00000098435	OK	negbinomial.size	8.45728e-05	0.00866447	si:dkey-241f8.1	up
ENSDARG00000098730	OK	negbinomial.size	3.51101e-05	0.00412095	eng1b	up
ENSDARG00000098798	OK	negbinomial.size	5.81926e-05	0.00623338	si:dkey-25e11.10p	up
ENSDARG00000099870	OK	negbinomial.size	1.24246e-09	4.56937e-07	zgc:101560	down
ENSDARG00000099970	OK	negbinomial.size	1.73874e-08	5.481e-06	malat1	down
ENSDARG00000100582	OK	negbinomial.size	3.5378e-07	7.50626e-05	si:ch211-195b11.3	up
ENSDARG00000100833	OK	negbinomial.size	6.03793e-20	1.66541e-16	si:dkey-269i1.4	up
ENSDARG00000101324	OK	negbinomial.size	7.88689e-09	2.63685e-06	apoa1b	up
ENSDARG00000103515	OK	negbinomial.size	1.39776e-05	0.00190908	vcana	up
ENSDARG00000103816	OK	negbinomial.size	4.45972e-05	0.00497011	BX537263.1	down
ENSDARG00000104359	OK	negbinomial.size	3.63023e-06	0.000556282	anxa1c	up
3 dpf
ensemblID		family	pval	qval	gene_short_name	regulation
ENSDARG00000079782	OK	negbinomial.size	8.1393e-36	9.13311e-32	vmhcl	down
ENSDARG00000039273	OK	negbinomial.size	1.09944e-31	6.16842e-28	fbln5	down
ENSDARG00000021242	OK	negbinomial.size	1.30711e-30	4.88903e-27	mvp	up
ENSDARG00000099137	OK	negbinomial.size	3.66674e-27	1.02861e-23	LTBP4	down
ENSDARG00000003259	OK	negbinomial.size	5.4674e-27	1.22699e-23	loxa	down
ENSDARG00000017299	OK	negbinomial.size	2.42681e-25	4.53853e-22	fabp11a	up
ENSDARG00000054155	OK	negbinomial.size	1.14192e-22	1.83049e-19	pcna	down
ENSDARG00000054952	OK	negbinomial.size	2.12134e-22	2.97545e-19	si:dkey-34o23.2	up
ENSDARG00000026611	OK	negbinomial.size	2.51029e-22	3.12977e-19	socs3b	up
ENSDARG00000015273	OK	negbinomial.size	5.05911e-22	5.67683e-19	alpi.1	up
ENSDARG00000079497	OK	negbinomial.size	7.55832e-21	7.71017e-18	zgc:110340	up
ENSDARG00000038025	OK	negbinomial.size	2.84349e-20	2.6589e-17	cbx7a	up
ENSDARG00000079564	OK	negbinomial.size	8.7511e-20	7.55354e-17	vmhc	down
ENSDARG00000045131	OK	negbinomial.size	1.26582e-19	1.01456e-16	id4	up
ENSDARG00000025428	OK	negbinomial.size	1.51564e-18	1.1338e-15	socs3a	up
ENSDARG00000002216	OK	negbinomial.size	3.32072e-18	2.32886e-15	tbx3a	up
ENSDARG00000038066	OK	negbinomial.size	7.66492e-18	5.0593e-15	kpna2	down
ENSDARG00000061416	OK	negbinomial.size	8.82388e-18	5.50071e-15	zgc:162595	up
ENSDARG00000055618	OK	negbinomial.size	8.60661e-17	5.08288e-14	acta1b	down
ENSDARG00000040041	OK	negbinomial.size	9.78584e-17	5.49034e-14	mcm4	down
ENSDARG00000006010	OK	negbinomial.size	1.72291e-16	9.20608e-14	bmi1a	up
ENSDARG00000036028	OK	negbinomial.size	1.82207e-16	9.29336e-14	arrdc3b	up
ENSDARG00000088080	OK	negbinomial.size	3.67834e-16	1.79455e-13	si:dkey-34o23.3	up
ENSDARG00000100003	OK	negbinomial.size	4.91868e-16	2.29969e-13	glulb	up
ENSDARG00000036895	OK	negbinomial.size	2.60276e-15	1.15702e-12	dap1b	up
ENSDARG00000102798	OK	negbinomial.size	2.6809e-15	1.15702e-12	mcm2	down
ENSDARG00000021924	OK	negbinomial.size	3.07317e-15	1.27719e-12	hsp70.3	up
ENSDARG00000020711	OK	negbinomial.size	3.19463e-15	1.28025e-12	rrm2	down
ENSDARG00000055009	OK	negbinomial.size	3.54488e-15	1.37162e-12	col4a1	down
ENSDARG00000054300	OK	negbinomial.size	5.55097e-15	2.07625e-12	dhrs1	up
ENSDARG00000104400	OK	negbinomial.size	5.82015e-15	2.10671e-12	socs3a	up
ENSDARG00000019253	OK	negbinomial.size	6.17599e-14	2.16565e-11	rhag	down
ENSDARG00000059274	OK	negbinomial.size	1.04976e-13	3.56949e-11	hoxd9a	up
ENSDARG00000016188	OK	negbinomial.size	1.72853e-13	5.70464e-11	SBNO2 (1 of many)	up
ENSDARG00000090552	OK	negbinomial.size	2.36404e-13	7.57912e-11	si:dkey-7j14.6	up
ENSDARG00000007836	OK	negbinomial.size	2.75234e-13	8.57889e-11	ctsla	up
ENSDARG00000020693	OK	negbinomial.size	5.77916e-13	1.75265e-10	sesn1	up
ENSDARG00000014017	OK	negbinomial.size	6.95742e-13	2.05445e-10	rrm1	down
ENSDARG00000070914	OK	negbinomial.size	7.27921e-13	2.09436e-10	dusp6	down
ENSDARG00000000563	OK	negbinomial.size	9.98836e-13	2.80199e-10	ttn.1	down
ENSDARG00000103747	OK	negbinomial.size	1.6499e-12	4.51551e-10	cav1	down
ENSDARG00000093549	OK	negbinomial.size	1.79922e-12	4.80692e-10	sepp1a	up
ENSDARG00000099491	OK	negbinomial.size	2.15068e-12	5.61227e-10	tmem176l.1	up
ENSDARG00000104308	OK	negbinomial.size	2.20106e-12	5.61321e-10	BX537263.2	down
ENSDARG00000036107	OK	negbinomial.size	3.68633e-12	9.07183e-10	txnipa	up
ENSDARG00000028335	OK	negbinomial.size	3.71896e-12	9.07183e-10	hmga1a	down
ENSDARG00000071353	OK	negbinomial.size	5.54073e-12	1.32282e-09	si:ch211-235e9.8	down
ENSDARG00000103816	OK	negbinomial.size	9.89837e-12	2.31395e-09	BX537263.1	down
ENSDARG00000077121	OK	negbinomial.size	1.01418e-11	2.32246e-09	cyp26b1	down
ENSDARG00000053561	OK	negbinomial.size	1.36507e-11	3.0635e-09	ms4a17a.11	up
ENSDARG00000043102	OK	negbinomial.size	1.7755e-11	3.90007e-09	lxn	up
ENSDARG00000057789	OK	negbinomial.size	1.80736e-11	3.90007e-09	lyz	up
ENSDARG00000003216	OK	negbinomial.size	1.91556e-11	4.05557e-09	anxa2a	up
ENSDARG00000024488	OK	negbinomial.size	2.66222e-11	5.53199e-09	top2a	down
ENSDARG00000103648	OK	negbinomial.size	4.49798e-11	9.14359e-09	znf536	up
ENSDARG00000104693	OK	negbinomial.size	4.56324e-11	9.14359e-09	il6st	up
ENSDARG00000098591	OK	negbinomial.size	5.08749e-11	1.00152e-08	tubb2b	down
ENSDARG00000031317	OK	negbinomial.size	5.41313e-11	1.04725e-08	ppdpfb	up
ENSDARG00000052082	OK	negbinomial.size	6.90858e-11	1.31392e-08	gabarapb	up
ENSDARG00000075014	OK	negbinomial.size	7.3393e-11	1.37257e-08	sqstm1	up
ENSDARG00000045632	OK	negbinomial.size	7.51209e-11	1.38185e-08	BMP10 (1 of many)	down
ENSDARG00000101701	OK	negbinomial.size	1.05056e-10	1.90135e-08	bmp5	up
ENSDARG00000087554	OK	negbinomial.size	1.13606e-10	2.00806e-08	cdk1	down
ENSDARG00000057206	OK	negbinomial.size	1.14532e-10	2.00806e-08	nmt1b	up
ENSDARG00000019130	OK	negbinomial.size	1.21255e-10	2.09324e-08	plk2b	up
ENSDARG00000088116	OK	negbinomial.size	1.74596e-10	2.9684e-08	gstm.3	down
ENSDARG00000099870	OK	negbinomial.size	1.95622e-10	3.27623e-08	zgc:101560	down
ENSDARG00000024204	OK	negbinomial.size	2.31092e-10	3.81336e-08	mcm3	down
ENSDARG00000055229	OK	negbinomial.size	2.46955e-10	4.01606e-08	ncs1a	up
ENSDARG00000099175	OK	negbinomial.size	2.62371e-10	4.20581e-08	hmgb1a	up
ENSDARG00000033609	OK	negbinomial.size	3.16432e-10	5.00096e-08	map1lc3a	up
ENSDARG00000044083	OK	negbinomial.size	3.66741e-10	5.71555e-08	peli1b	up
ENSDARG00000086471	OK	negbinomial.size	3.92271e-10	6.02969e-08	pkig	up
ENSDARG00000003281	OK	negbinomial.size	4.23461e-10	6.42116e-08	pik3ip1	up
ENSDARG00000040971	OK	negbinomial.size	4.48141e-10	6.67457e-08	GABARAPL1	up
ENSDARG00000078069	OK	negbinomial.size	4.5207e-10	6.67457e-08	rrm2	down
ENSDARG00000077407	OK	negbinomial.size	4.615e-10	6.72532e-08	si:dkey-184p18.2	down
ENSDARG00000021193	OK	negbinomial.size	5.64304e-10	8.11802e-08	coro1cb	down
ENSDARG00000005058	OK	negbinomial.size	6.31918e-10	8.97564e-08	ncapd2	down
ENSDARG00000073786	OK	negbinomial.size	7.50286e-10	1.05237e-07	cmbl	up
ENSDARG00000036848	OK	negbinomial.size	8.24247e-10	1.14184e-07	slc43a2a	up
ENSDARG00000056160	OK	negbinomial.size	9.45224e-10	1.29346e-07	hspd1	down
ENSDARG00000087303	OK	negbinomial.size	1.01603e-09	1.3736e-07	cebpd	up
ENSDARG00000021232	OK	negbinomial.size	1.04579e-09	1.38872e-07	nkx2.7	up
ENSDARG00000031683	OK	negbinomial.size	1.05197e-09	1.38872e-07	fosab	up
ENSDARG00000033182	OK	negbinomial.size	1.11076e-09	1.44929e-07	arl4ab	up
ENSDARG00000101180	OK	negbinomial.size	1.21924e-09	1.57253e-07	mcm7	down
ENSDARG00000009779	OK	negbinomial.size	1.4141e-09	1.80314e-07	mcl1a	up
ENSDARG00000021948	OK	negbinomial.size	1.46278e-09	1.84425e-07	tnc	up
ENSDARG00000058003	OK	negbinomial.size	1.73438e-09	2.16238e-07	wfdc1	down
ENSDARG00000026904	OK	negbinomial.size	1.7801e-09	2.195e-07	cbln13	up
ENSDARG00000057911	OK	negbinomial.size	1.93358e-09	2.35834e-07	zgc:86709	down
ENSDARG00000043342	OK	negbinomial.size	3.28297e-09	3.9611e-07	gpx3	up
ENSDARG00000026655	OK	negbinomial.size	3.56898e-09	4.26038e-07	tspo	up
ENSDARG00000020761	OK	negbinomial.size	3.73967e-09	4.41714e-07	arrdc2	up
ENSDARG00000009106	OK	negbinomial.size	3.92561e-09	4.54754e-07	serinc1	up
ENSDARG00000061233	OK	negbinomial.size	3.95914e-09	4.54754e-07	abcc5	up
ENSDARG00000092115	OK	negbinomial.size	3.97165e-09	4.54754e-07	eif4a1a	down
ENSDARG00000039578	OK	negbinomial.size	4.36201e-09	4.94406e-07	pa2g4a	down
ENSDARG00000067848	OK	negbinomial.size	4.67381e-09	5.24448e-07	nmrk2	down
ENSDARG00000054814	OK	negbinomial.size	5.4371e-09	6.04057e-07	PTP4A3 (1 of many)	up
ENSDARG00000057683	OK	negbinomial.size	6.44592e-09	7.09115e-07	mcm6	down
ENSDARG00000101178	OK	negbinomial.size	6.53508e-09	7.11943e-07	sh3rf2	up
ENSDARG00000002369	OK	negbinomial.size	6.94124e-09	7.4892e-07	si:ch211-202a12.4	up
ENSDARG00000006120	OK	negbinomial.size	7.52262e-09	8.03918e-07	tbx2b	up
ENSDARG00000005479	OK	negbinomial.size	7.99006e-09	8.45816e-07	tenm3	up
ENSDARG00000094300	OK	negbinomial.size	9.97477e-09	1.04605e-06	NUPR2	up
ENSDARG00000035858	OK	negbinomial.size	1.30697e-08	1.35792e-06	cnn2	down
ENSDARG00000094324	OK	negbinomial.size	1.83238e-08	1.88634e-06	efemp2a	down
ENSDARG00000093019	OK	negbinomial.size	2.07933e-08	2.1211e-06	si:dkey-83k24.5	up
ENSDARG00000012244	OK	negbinomial.size	2.17951e-08	2.20327e-06	ube2e3	up
ENSDARG00000043806	OK	negbinomial.size	2.22594e-08	2.21532e-06	postna	down
ENSDARG00000006200	OK	negbinomial.size	2.23092e-08	2.21532e-06	eif4g1a	down
ENSDARG00000019507	OK	negbinomial.size	2.34073e-08	2.30397e-06	mcm5	down
ENSDARG00000063921	OK	negbinomial.size	2.44282e-08	2.37975e-06	mt-nd5	down
ENSDARG00000045843	OK	negbinomial.size	2.46013e-08	2.37975e-06	apex1	down
ENSDARG00000058158	OK	negbinomial.size	3.13785e-08	3.00939e-06	trim55b	up
ENSDARG00000086112	OK	negbinomial.size	3.17632e-08	3.02046e-06	si:ch211-266i6.3	down
ENSDARG00000001558	OK	negbinomial.size	3.2369e-08	3.0522e-06	kifc1	down
ENSDARG00000041665	OK	negbinomial.size	3.32141e-08	3.10579e-06	mkrn1	up
ENSDARG00000079302	OK	negbinomial.size	4.08264e-08	3.78606e-06	and2	down
ENSDARG00000031776	OK	negbinomial.size	4.59051e-08	4.22214e-06	zgc:92066	up
ENSDARG00000086842	OK	negbinomial.size	4.75481e-08	4.3377e-06	dap1b	up
ENSDARG00000076119	OK	negbinomial.size	4.86166e-08	4.39941e-06	emid1	down
ENSDARG00000074378	OK	negbinomial.size	5.07539e-08	4.55607e-06	junba	up
ENSDARG00000069100	OK	negbinomial.size	5.2478e-08	4.67025e-06	aldh9a1a.1	up
ENSDARG00000068732	OK	negbinomial.size	5.28582e-08	4.67025e-06	spry4	down
ENSDARG00000101127	OK	negbinomial.size	5.54312e-08	4.85932e-06	map1lc3b	up
ENSDARG00000091150	OK	negbinomial.size	5.66828e-08	4.93052e-06	mki67	down
ENSDARG00000007682	OK	negbinomial.size	6.35622e-08	5.4864e-06	ppdpfa	up
ENSDARG00000044562	OK	negbinomial.size	6.92851e-08	5.93472e-06	cycsb	down
ENSDARG00000097467	OK	negbinomial.size	7.45144e-08	6.33429e-06	si:dkey-221l21.2	up
ENSDARG00000010423	OK	negbinomial.size	7.56848e-08	6.3854e-06	npsn	up
ENSDARG00000032831	OK	negbinomial.size	7.65991e-08	6.41431e-06	htra1a	down
ENSDARG00000012513	OK	negbinomial.size	7.83158e-08	6.50949e-06	sdcbp2	up
ENSDARG00000039929	OK	negbinomial.size	7.91578e-08	6.5311e-06	ckmt2b	down
ENSDARG00000100657	OK	negbinomial.size	8.54272e-08	6.99693e-06	egfl7	up
ENSDARG00000105154	OK	negbinomial.size	8.82719e-08	7.17753e-06	creg1	up
ENSDARG00000078654	OK	negbinomial.size	1.05787e-07	8.5398e-06	tpx2	down
ENSDARG00000021938	OK	negbinomial.size	1.09915e-07	8.8097e-06	smad9	up
ENSDARG00000056186	OK	negbinomial.size	1.12378e-07	8.94319e-06	eif5a2	down
ENSDARG00000015123	OK	negbinomial.size	1.24223e-07	9.81625e-06	zgc:101000	up
ENSDARG00000061081	OK	negbinomial.size	1.27955e-07	1.00405e-05	arpp21	up
ENSDARG00000036558	OK	negbinomial.size	1.31261e-07	1.02283e-05	col18a1	down
ENSDARG00000013430	OK	negbinomial.size	1.62622e-07	1.25847e-05	bhmt	up
ENSDARG00000005454	OK	negbinomial.size	1.96656e-07	1.51142e-05	tacc3	down
ENSDARG00000044299	OK	negbinomial.size	2.05928e-07	1.57192e-05	lmnb1	down
ENSDARG00000092362	OK	negbinomial.size	2.23324e-07	1.69318e-05	hsp70.2	up
ENSDARG00000012682	OK	negbinomial.size	2.39781e-07	1.80576e-05	pfn2l	down
ENSDARG00000003109	OK	negbinomial.size	2.51619e-07	1.88228e-05	rcan1a	down
ENSDARG00000037363	OK	negbinomial.size	2.99138e-07	2.22293e-05	st5	up
ENSDARG00000102824	OK	negbinomial.size	3.19359e-07	2.35758e-05	pcdh10b	up
ENSDARG00000098730	OK	negbinomial.size	3.42149e-07	2.50163e-05	eng1b	up
ENSDARG00000069934	OK	negbinomial.size	3.4333e-07	2.50163e-05	parp4	up
ENSDARG00000097072	OK	negbinomial.size	3.54949e-07	2.5696e-05	si:ch211-229g11.6	up
ENSDARG00000002204	OK	negbinomial.size	3.65224e-07	2.62704e-05	hspb11	down
ENSDARG00000039208	OK	negbinomial.size	3.93491e-07	2.81233e-05	nasp	down
ENSDARG00000019728	OK	negbinomial.size	4.57257e-07	3.24739e-05	bmpr1aa	up
ENSDARG00000058179	OK	negbinomial.size	4.97187e-07	3.50876e-05	ackr3b	up
ENSDARG00000060041	OK	negbinomial.size	5.0509e-07	3.54226e-05	lig1	down
ENSDARG00000035715	OK	negbinomial.size	5.08859e-07	3.54652e-05	marcksl1b	down
ENSDARG00000039066	OK	negbinomial.size	5.21722e-07	3.61373e-05	klhl31	up
ENSDARG00000062152	OK	negbinomial.size	5.49027e-07	3.77953e-05	chaf1a	down
ENSDARG00000014329	OK	negbinomial.size	5.7476e-07	3.93255e-05	npm1a	down
ENSDARG00000056725	OK	negbinomial.size	5.88569e-07	4.00262e-05	hmgb3a	up
ENSDARG00000076241	OK	negbinomial.size	6.15845e-07	4.142e-05	txlnbb	up
ENSDARG00000056108	OK	negbinomial.size	6.16446e-07	4.142e-05	ndufa4	down
ENSDARG00000035519	OK	negbinomial.size	6.43516e-07	4.27789e-05	histh1l	up
ENSDARG00000004169	OK	negbinomial.size	6.44295e-07	4.27789e-05	stmn1a	down
ENSDARG00000083462	OK	negbinomial.size	6.70283e-07	4.42426e-05	AC024175.22	up
ENSDARG00000015164	OK	negbinomial.size	7.84048e-07	5.14492e-05	mknk2b	up
ENSDARG00000061120	OK	negbinomial.size	8.71096e-07	5.68289e-05	slc43a2b	up
ENSDARG00000039117	OK	negbinomial.size	8.87204e-07	5.75452e-05	tefa	up
ENSDARG00000045676	OK	negbinomial.size	9.15843e-07	5.90613e-05	calua	down
ENSDARG00000103566	OK	negbinomial.size	1.00264e-06	6.42892e-05	tomm20b	up
ENSDARG00000104347	OK	negbinomial.size	1.01954e-06	6.50012e-05	rtn4b	up
ENSDARG00000039142	OK	negbinomial.size	1.06928e-06	6.77875e-05	arpc5a	down
ENSDARG00000041869	OK	negbinomial.size	1.11204e-06	6.99014e-05	tnfrsf19	up
ENSDARG00000053868	OK	negbinomial.size	1.11508e-06	6.99014e-05	etv2	up
ENSDARG00000051923	OK	negbinomial.size	1.16363e-06	7.25397e-05	ccnb1	down
ENSDARG00000019367	OK	negbinomial.size	1.23399e-06	7.65007e-05	tgfb3	down
ENSDARG00000071095	OK	negbinomial.size	1.27345e-06	7.8513e-05	abi3bpb	down
ENSDARG00000067990	OK	negbinomial.size	1.29011e-06	7.91059e-05	myhz1.1	down
ENSDARG00000052746	OK	negbinomial.size	1.30318e-06	7.94726e-05	grinab	up
ENSDARG00000070109	OK	negbinomial.size	1.3423e-06	8.14159e-05	ncapg	down
ENSDARG00000015460	OK	negbinomial.size	1.35031e-06	8.14616e-05	racgap1	down
ENSDARG00000068996	OK	negbinomial.size	1.37484e-06	8.24975e-05	hist2h2l	up
ENSDARG00000078322	OK	negbinomial.size	1.4399e-06	8.5942e-05	col12a1a	down
ENSDARG00000040439	OK	negbinomial.size	1.48291e-06	8.80412e-05	rsl24d1	up
ENSDARG00000018303	OK	negbinomial.size	1.49973e-06	8.85706e-05	etv4	down
ENSDARG00000076010	OK	negbinomial.size	1.595e-06	9.32267e-05	twist1b	up
ENSDARG00000103849	OK	negbinomial.size	1.59968e-06	9.32267e-05	mdh1ab	down
ENSDARG00000037478	OK	negbinomial.size	1.60349e-06	9.32267e-05	cdh8	up
ENSDARG00000103483	OK	negbinomial.size	1.62464e-06	9.39694e-05	litaf	up
ENSDARG00000099031	OK	negbinomial.size	1.64871e-06	9.48729e-05	scn4ba	down
ENSDARG00000063895	OK	negbinomial.size	1.70717e-06	9.77353e-05	mt-nd1	down
ENSDARG00000010630	OK	negbinomial.size	1.80444e-06	0.00010278	hoxb6a	up
ENSDARG00000021372	OK	negbinomial.size	1.90988e-06	0.00010818	tob1b	up
ENSDARG00000052690	OK	negbinomial.size	1.91854e-06	0.00010818	arrdc3a	up
ENSDARG00000038306	OK	negbinomial.size	1.96738e-06	0.00011038	tsc22d1	up
ENSDARG00000077341	OK	negbinomial.size	2.01792e-06	0.000112652	ppp1r14c	down
ENSDARG00000080718	OK	negbinomial.size	2.0444e-06	0.000113565	AC024175.7	up
ENSDARG00000055798	OK	negbinomial.size	2.07238e-06	0.000114553	heyl	down
ENSDARG00000036721	OK	negbinomial.size	2.10372e-06	0.000115715	tomm40l	down
ENSDARG00000092870	OK	negbinomial.size	2.2573e-06	0.000123557	si:dkey-100n23.4	up
ENSDARG00000003938	OK	negbinomial.size	2.38163e-06	0.00012973	rpa1	down
ENSDARG00000037397	OK	negbinomial.size	2.52463e-06	0.000136854	ssrp1a	down
ENSDARG00000044511	OK	negbinomial.size	2.67268e-06	0.000144183	etv5b	down
ENSDARG00000010246	OK	negbinomial.size	2.77889e-06	0.000148931	prmt1	down
ENSDARG00000020594	OK	negbinomial.size	2.78724e-06	0.000148931	txlnba	up
ENSDARG00000027689	OK	negbinomial.size	2.8883e-06	0.0001536	pold1	down
ENSDARG00000062370	OK	negbinomial.size	3.15754e-06	0.000167126	bcl2l13	down
ENSDARG00000029058	OK	negbinomial.size	3.24589e-06	0.000170996	rbbp4	down
ENSDARG00000040280	OK	negbinomial.size	3.27317e-06	0.000171315	FAM84B (1 of many)	up
ENSDARG00000038695	OK	negbinomial.size	3.28248e-06	0.000171315	elavl1	down
ENSDARG00000031795	OK	negbinomial.size	3.30102e-06	0.000171485	abcf1	down
ENSDARG00000103754	OK	negbinomial.size	3.4848e-06	0.000180198	aspm	down
ENSDARG00000052470	OK	negbinomial.size	3.69932e-06	0.000190413	igfbp2a	up
ENSDARG00000005927	OK	negbinomial.size	3.7262e-06	0.000190921	tbc1d17	up
ENSDARG00000055283	OK	negbinomial.size	3.89794e-06	0.000198813	id2a	up
ENSDARG00000069295	OK	negbinomial.size	4.15669e-06	0.000211051	bcl6ab	up
ENSDARG00000022660	OK	negbinomial.size	4.23293e-06	0.000213085	armc2	up
ENSDARG00000076104	OK	negbinomial.size	4.23474e-06	0.000213085	sema4bb	up
ENSDARG00000101161	OK	negbinomial.size	4.49138e-06	0.00022499	orc4	down
ENSDARG00000070844	OK	negbinomial.size	4.99564e-06	0.000249138	gamt	up
ENSDARG00000070959	OK	negbinomial.size	5.14885e-06	0.000255643	si:ch211-288g17.3	down
ENSDARG00000035596	OK	negbinomial.size	5.45917e-06	0.000269856	ISCU (1 of many)	up
ENSDARG00000033706	OK	negbinomial.size	5.72004e-06	0.000281511	adora2aa	down
ENSDARG00000070656	OK	negbinomial.size	5.80107e-06	0.000284253	si:ch211-69g19.2	down
ENSDARG00000089791	OK	negbinomial.size	5.88793e-06	0.000287254	slc25a32a	up
ENSDARG00000093413	OK	negbinomial.size	6.01244e-06	0.000292059	edil3a	up
ENSDARG00000054451	OK	negbinomial.size	6.0932e-06	0.000294706	loxl1	down
ENSDARG00000102490	OK	negbinomial.size	6.11969e-06	0.000294717	asb2b	up
ENSDARG00000018025	OK	negbinomial.size	6.56899e-06	0.000312567	tbx2a	up
ENSDARG00000087804	OK	negbinomial.size	6.56992e-06	0.000312567	tnfrsf11a	up
ENSDARG00000056008	OK	negbinomial.size	6.57391e-06	0.000312567	atp5g1	down
ENSDARG00000025147	OK	negbinomial.size	6.78413e-06	0.000321201	cd63	up
ENSDARG00000076075	OK	negbinomial.size	6.85831e-06	0.000323349	myh7ba	down
ENSDARG00000056427	OK	negbinomial.size	6.9494e-06	0.000326273	auts2a	up
ENSDARG00000005462	OK	negbinomial.size	7.48704e-06	0.00035005	kif4	down
ENSDARG00000075666	OK	negbinomial.size	7.81266e-06	0.000363594	tsc22d3	up
ENSDARG00000002701	OK	negbinomial.size	7.84152e-06	0.000363594	rasl12	down
ENSDARG00000075664	OK	negbinomial.size	8.11028e-06	0.000374508	si:ch1073-429i10.1	up
ENSDARG00000020676	OK	negbinomial.size	8.29564e-06	0.000381498	dpp3	down
ENSDARG00000005162	OK	negbinomial.size	8.38111e-06	0.000383855	tpm3	down
ENSDARG00000021124	OK	negbinomial.size	8.42646e-06	0.000384363	cfl1	down
ENSDARG00000028213	OK	negbinomial.size	8.46257e-06	0.000384447	ttn.2	down
ENSDARG00000063911	OK	negbinomial.size	8.55074e-06	0.000386887	mt-atp6	down
ENSDARG00000023330	OK	negbinomial.size	8.74581e-06	0.000393467	anp32b	down
ENSDARG00000036869	OK	negbinomial.size	8.76632e-06	0.000393467	tcf21	down
ENSDARG00000059610	OK	negbinomial.size	8.94027e-06	0.000399676	gpr146	up
ENSDARG00000006598	OK	negbinomial.size	9.01047e-06	0.000400484	sgk2b	up
ENSDARG00000076290	OK	negbinomial.size	9.02973e-06	0.000400484	calr	down
ENSDARG00000062129	OK	negbinomial.size	1.06348e-05	0.000469817	mxra8b	down
ENSDARG00000102656	OK	negbinomial.size	1.09147e-05	0.000480291	si:dkey-1f1.3	up
ENSDARG00000058730	OK	negbinomial.size	1.15337e-05	0.000505547	rdh10a	down
ENSDARG00000021120	OK	negbinomial.size	1.17426e-05	0.000511161	ndc1	down
ENSDARG00000097057	OK	negbinomial.size	1.17529e-05	0.000511161	fxyd6l	up
ENSDARG00000026369	OK	negbinomial.size	1.19791e-05	0.000518988	dbi	down
ENSDARG00000022832	OK	negbinomial.size	1.22263e-05	0.000525842	bnip4	up
ENSDARG00000015551	OK	negbinomial.size	1.22311e-05	0.000525842	fth1a	up
ENSDARG00000101037	OK	negbinomial.size	1.23687e-05	0.000529732	asf1ba	down
ENSDARG00000062510	OK	negbinomial.size	1.27554e-05	0.000544216	bcl11ba	up
ENSDARG00000069135	OK	negbinomial.size	1.34992e-05	0.000573768	ppp1r15a	up
ENSDARG00000040764	OK	negbinomial.size	1.36088e-05	0.000576243	id1	up
ENSDARG00000079071	OK	negbinomial.size	1.38142e-05	0.000582743	jam2b	down
ENSDARG00000003920	OK	negbinomial.size	1.39227e-05	0.000585119	setb	down
ENSDARG00000018404	OK	negbinomial.size	1.45097e-05	0.000605961	krt18	up
ENSDARG00000014943	OK	negbinomial.size	1.45266e-05	0.000605961	kif23	down
ENSDARG00000074340	OK	negbinomial.size	1.61882e-05	0.00067277	serf2	up
ENSDARG00000060917	OK	negbinomial.size	1.62895e-05	0.000674482	anln	down
ENSDARG00000037746	OK	negbinomial.size	1.69123e-05	0.000697695	actb1	down
ENSDARG00000007216	OK	negbinomial.size	1.73194e-05	0.000709624	abce1	down
ENSDARG00000005098	OK	negbinomial.size	1.73279e-05	0.000709624	zgc:86764	down
ENSDARG00000063899	OK	negbinomial.size	1.77313e-05	0.000721612	mt-nd2	down
ENSDARG00000021184	OK	negbinomial.size	1.77493e-05	0.000721612	rbfox1l	down
ENSDARG00000008494	OK	negbinomial.size	1.78807e-05	0.00072433	myl6	down
ENSDARG00000102105	OK	negbinomial.size	1.88116e-05	0.0007593	dad1	down
ENSDARG00000012458	OK	negbinomial.size	1.89087e-05	0.000760481	zgc:77849	up
ENSDARG00000088929	OK	negbinomial.size	1.90337e-05	0.000762777	ypel5	up
ENSDARG00000030913	OK	negbinomial.size	1.9246e-05	0.000768539	cluha	down
ENSDARG00000002937	OK	negbinomial.size	1.93147e-05	0.000768546	meis1a	up
ENSDARG00000045074	OK	negbinomial.size	2.03371e-05	0.000806371	arl4d	up
ENSDARG00000045611	OK	negbinomial.size	2.0755e-05	0.000820041	nfybb	up
ENSDARG00000035913	OK	negbinomial.size	2.13958e-05	0.000842395	yars	down
ENSDARG00000078768	OK	negbinomial.size	2.23117e-05	0.000875384	abhd15a	up
ENSDARG00000018637	OK	negbinomial.size	2.26278e-05	0.000884692	sec61g	up
ENSDARG00000069017	OK	negbinomial.size	2.2898e-05	0.000892147	elnb	down
ENSDARG00000005368	OK	negbinomial.size	2.35166e-05	0.000913078	mcamb	down
ENSDARG00000012388	OK	negbinomial.size	2.42448e-05	0.000938108	cox4i1l	down
ENSDARG00000078567	OK	negbinomial.size	2.48339e-05	0.000956553	lonrf1l	up
ENSDARG00000028067	OK	negbinomial.size	2.4892e-05	0.000956553	bnip3lb	up
ENSDARG00000058597	OK	negbinomial.size	2.54452e-05	0.000974473	nt5c3a	up
ENSDARG00000030440	OK	negbinomial.size	2.55896e-05	0.000976669	rsrp1	up
ENSDARG00000103543	OK	negbinomial.size	2.63477e-05	0.00100219	gngt2b	down
ENSDARG00000045565	OK	negbinomial.size	2.65849e-05	0.0010078	noc4l	down
ENSDARG00000013776	OK	negbinomial.size	2.71541e-05	0.00102591	thop1	down
ENSDARG00000040623	OK	negbinomial.size	2.74537e-05	0.00103375	fosl2	up
ENSDARG00000062479	OK	negbinomial.size	2.88803e-05	0.00108383	vcam1b	down
ENSDARG00000043562	OK	negbinomial.size	2.92283e-05	0.00109324	zgc:65997	up
ENSDARG00000015208	OK	negbinomial.size	2.97269e-05	0.00110819	rbb4l	down
ENSDARG00000019128	OK	negbinomial.size	3.06584e-05	0.00113913	tpm4b	down
ENSDARG00000055216	OK	negbinomial.size	3.07913e-05	0.00114029	tuba1c	down
ENSDARG00000089382	OK	negbinomial.size	3.17663e-05	0.00117253	zgc:158463	down
ENSDARG00000040184	OK	negbinomial.size	3.22433e-05	0.00118624	syncrip	down
ENSDARG00000031952	OK	negbinomial.size	3.23769e-05	0.00118726	mb	down
ENSDARG00000020395	OK	negbinomial.size	3.26767e-05	0.00119347	mical2b	up
ENSDARG00000036912	OK	negbinomial.size	3.27591e-05	0.00119347	edn1	down
ENSDARG00000052960	OK	negbinomial.size	3.33706e-05	0.00121182	nppa	down
ENSDARG00000003035	OK	negbinomial.size	3.39514e-05	0.00122893	hspa9	down
ENSDARG00000058471	OK	negbinomial.size	3.4252e-05	0.00123534	plk1	down
ENSDARG00000055075	OK	negbinomial.size	3.44135e-05	0.00123534	svila	down
ENSDARG00000009950	OK	negbinomial.size	3.44587e-05	0.00123534	edf1	up
ENSDARG00000102572	OK	negbinomial.size	3.50693e-05	0.00125322	si:ch211-260e23.9	up
ENSDARG00000052623	OK	negbinomial.size	3.61326e-05	0.00128712	bsdc1	up
ENSDARG00000056473	OK	negbinomial.size	3.6784e-05	0.00130581	chaf1b	down
ENSDARG00000031164	OK	negbinomial.size	3.689e-05	0.00130581	tuba8l2	up
ENSDARG00000011094	OK	negbinomial.size	3.70704e-05	0.00130807	ccna2	down
ENSDARG00000003706	OK	negbinomial.size	3.73399e-05	0.00131345	ryr2b	down
ENSDARG00000056913	OK	negbinomial.size	3.79197e-05	0.00132722	pcolcea	down
ENSDARG00000018145	OK	negbinomial.size	3.80003e-05	0.00132722	mid1ip1l	up
ENSDARG00000089920	OK	negbinomial.size	3.80862e-05	0.00132722	mlip	up
ENSDARG00000056027	OK	negbinomial.size	3.91804e-05	0.00136112	hoxb8a	up
ENSDARG00000088711	OK	negbinomial.size	3.95205e-05	0.0013687	lgals1l1	up
ENSDARG00000055475	OK	negbinomial.size	4.00372e-05	0.00138233	rps27.2	up
ENSDARG00000099865	OK	negbinomial.size	4.04644e-05	0.00139044	hnrnpabb	down
ENSDARG00000068995	OK	negbinomial.size	4.05199e-05	0.00139044	zgc:101846	up
ENSDARG00000001950	OK	negbinomial.size	4.15626e-05	0.00142018	ak1	up
ENSDARG00000043126	OK	negbinomial.size	4.16396e-05	0.00142018	blf	down
ENSDARG00000003570	OK	negbinomial.size	4.24763e-05	0.00144432	hsp90b1	down
ENSDARG00000101199	OK	negbinomial.size	4.34751e-05	0.00147382	rbp4	down
ENSDARG00000094732	OK	negbinomial.size	4.4231e-05	0.00149493	mical3b	up
ENSDARG00000023323	OK	negbinomial.size	4.7717e-05	0.0016079	ywhaqb	down
ENSDARG00000105389	OK	negbinomial.size	4.78923e-05	0.00160898	mmel1	up
ENSDARG00000037640	OK	negbinomial.size	4.84373e-05	0.00162243	aurkb	down
ENSDARG00000104451	OK	negbinomial.size	4.99689e-05	0.00166875	slc39a7	down
ENSDARG00000041361	OK	negbinomial.size	5.16521e-05	0.00171985	ttk	down
ENSDARG00000009942	OK	negbinomial.size	5.19441e-05	0.00172159	cdc6	down
ENSDARG00000099889	OK	negbinomial.size	5.20114e-05	0.00172159	DUSP27	up
ENSDARG00000070148	OK	negbinomial.size	5.28607e-05	0.00174456	cygb2	down
ENSDARG00000103095	OK	negbinomial.size	5.32737e-05	0.00175073	tbk1	up
ENSDARG00000015495	OK	negbinomial.size	5.33596e-05	0.00175073	klf3	up
ENSDARG00000005423	OK	negbinomial.size	5.39472e-05	0.00176088	pgam1a	down
ENSDARG00000043976	OK	negbinomial.size	5.40313e-05	0.00176088	etf1b	down
ENSDARG00000017121	OK	negbinomial.size	5.41581e-05	0.00176088	mafba	up
ENSDARG00000019702	OK	negbinomial.size	5.42968e-05	0.00176088	aldocb	down
ENSDARG00000038424	OK	negbinomial.size	5.45293e-05	0.00176333	si:dkey-8k3.2	up
ENSDARG00000063333	OK	negbinomial.size	5.5049e-05	0.00177167	nup210	down
ENSDARG00000042133	OK	negbinomial.size	5.51032e-05	0.00177167	si:dkey-51e6.1	up
ENSDARG00000055365	OK	negbinomial.size	5.59812e-05	0.00179476	si:dkey-25e12.3	up
ENSDARG00000079374	OK	negbinomial.size	5.63467e-05	0.00180133	tjp1b	up
ENSDARG00000092354	OK	negbinomial.size	5.65101e-05	0.00180142	si:ch211-284e13.6	up
ENSDARG00000100513	OK	negbinomial.size	5.67835e-05	0.00180501	RPS27L	up
ENSDARG00000090689	OK	negbinomial.size	5.71564e-05	0.00181173	hbbe1.2	up
ENSDARG00000068710	OK	negbinomial.size	5.78707e-05	0.0018292	nid1a	down
ENSDARG00000038768	OK	negbinomial.size	5.84625e-05	0.00184272	mrpl12	down
ENSDARG00000075713	OK	negbinomial.size	5.90177e-05	0.00185501	shox2	up
ENSDARG00000063924	OK	negbinomial.size	6.23965e-05	0.00195045	mt-cyb	down
ENSDARG00000035634	OK	negbinomial.size	6.25586e-05	0.00195045	rfc5	down
ENSDARG00000018809	OK	negbinomial.size	6.27471e-05	0.00195045	abhd3	down
ENSDARG00000063917	OK	negbinomial.size	6.27497e-05	0.00195045	mt-nd4	down
ENSDARG00000070792	OK	negbinomial.size	6.36397e-05	0.00197266	lrrc15	down
ENSDARG00000097137	OK	negbinomial.size	6.46087e-05	0.00199717	si:dkeyp-116a7.2	down
ENSDARG00000097533	OK	negbinomial.size	6.61631e-05	0.00203567	si:dkey-29l4.4	down
ENSDARG00000089475	OK	negbinomial.size	6.62169e-05	0.00203567	hbae1	up
ENSDARG00000053912	OK	negbinomial.size	6.67622e-05	0.00204683	fbl	down
ENSDARG00000105239	OK	negbinomial.size	6.95457e-05	0.00212636	ecm1b	up
ENSDARG00000099709	OK	negbinomial.size	7.03788e-05	0.00214212	rhoac	up
ENSDARG00000037639	OK	negbinomial.size	7.04432e-05	0.00214212	nkx3.2	up
ENSDARG00000019949	OK	negbinomial.size	7.06699e-05	0.00214321	serpinh1b	down
ENSDARG00000007818	OK	negbinomial.size	7.10159e-05	0.0021479	palm1b	down
ENSDARG00000080337	OK	negbinomial.size	7.34222e-05	0.00221388	AC024175.4	down
ENSDARG00000031968	OK	negbinomial.size	7.35921e-05	0.00221388	cpped1	up
ENSDARG00000019098	OK	negbinomial.size	7.60637e-05	0.00228194	cd82a	up
ENSDARG00000061468	OK	negbinomial.size	7.62614e-05	0.00228194	ncaph	down
ENSDARG00000103435	OK	negbinomial.size	7.7586e-05	0.00231541	sorbs1	down
ENSDARG00000002013	OK	negbinomial.size	7.81377e-05	0.00232569	grb10a	down
ENSDARG00000039701	OK	negbinomial.size	8.02555e-05	0.0023824	emx2	up
ENSDARG00000077231	OK	negbinomial.size	8.0717e-05	0.00238455	vwf	up
ENSDARG00000024746	OK	negbinomial.size	8.07528e-05	0.00238455	hsp90aa1.2	up
ENSDARG00000045064	OK	negbinomial.size	8.12398e-05	0.00239263	ablim1b	up
ENSDARG00000033539	OK	negbinomial.size	8.1941e-05	0.00240696	paics	up
ENSDARG00000010478	OK	negbinomial.size	8.33978e-05	0.00244336	hsp90aa1.1	down
ENSDARG00000096508	OK	negbinomial.size	8.60647e-05	0.00251493	si:ch211-265g21.1	down
ENSDARG00000018149	OK	negbinomial.size	8.64308e-05	0.00251838	slc38a4	up
ENSDARG00000056713	OK	negbinomial.size	8.66316e-05	0.00251838	pskh1	up
ENSDARG00000052695	OK	negbinomial.size	8.832e-05	0.00256082	nr2f1a	up
ENSDARG00000026829	OK	negbinomial.size	9.02492e-05	0.00261002	cotl1	down
ENSDARG00000010381	OK	negbinomial.size	9.08257e-05	0.00261127	rnf2	down
ENSDARG00000012381	OK	negbinomial.size	9.08543e-05	0.00261127	hsc70	down
ENSDARG00000056920	OK	negbinomial.size	9.09908e-05	0.00261127	tmem88a	down
ENSDARG00000012944	OK	negbinomial.size	9.19662e-05	0.00263253	myhz2	down
ENSDARG00000052958	OK	negbinomial.size	9.24429e-05	0.00263945	nppb	down
ENSDARG00000057698	OK	negbinomial.size	9.40047e-05	0.00267722	ctsd	up
ENSDARG00000033273	OK	negbinomial.size	9.54839e-05	0.00269627	primpol	down
ENSDARG00000103533	OK	negbinomial.size	9.55042e-05	0.00269627	clec14a	up
ENSDARG00000045359	OK	negbinomial.size	9.5624e-05	0.00269627	tceb1b	up
ENSDARG00000061436	OK	negbinomial.size	9.56345e-05	0.00269627	col6a2	down
ENSDARG00000045367	OK	negbinomial.size	9.67307e-05	0.00272034	tuba1b	down
ENSDARG00000052625	OK	negbinomial.size	9.74678e-05	0.00273422	fkbp1b	up
ENSDARG00000042934	OK	negbinomial.size	9.77132e-05	0.00273426	ctgfa	down
ENSDARG00000063905	OK	negbinomial.size	9.84937e-05	0.00274925	mt-co1	down
ENSDARG00000008805	OK	negbinomial.size	9.89472e-05	0.00275505	orc3	down
ENSDARG00000056831	OK	negbinomial.size	0.000100869	0.0027997	gng2	up
ENSDARG00000090230	OK	negbinomial.size	0.00010105	0.0027997	tmem108	down
ENSDARG00000100446	OK	negbinomial.size	0.000101647	0.00280931	si:ch211-286o17.1	down
ENSDARG00000020758	OK	negbinomial.size	0.000102183	0.00281719	tmem178	down
ENSDARG00000061797	OK	negbinomial.size	0.000103967	0.00285936	zgc:154006	up
ENSDARG00000026582	OK	negbinomial.size	0.00010526	0.00288783	iscub	up
ENSDARG00000067995	OK	negbinomial.size	0.000106939	0.00292672	myhz1.2	down
ENSDARG00000094210	OK	negbinomial.size	0.000107389	0.00293189	zgc:109934	up
ENSDARG00000101216	OK	negbinomial.size	0.000108716	0.00296091	meaf6	up
ENSDARG00000045788	OK	negbinomial.size	0.000109469	0.00297423	avpr1ab	up
ENSDARG00000027582	OK	negbinomial.size	0.000112283	0.00304331	angptl7	down
ENSDARG00000023536	OK	negbinomial.size	0.000113846	0.00307822	nnt	down
ENSDARG00000056030	OK	negbinomial.size	0.000115986	0.00311359	hoxb7a	up
ENSDARG00000094992	OK	negbinomial.size	0.000115986	0.00311359	otx1b	up
ENSDARG00000052957	OK	negbinomial.size	0.000115986	0.00311359	plcd3a	up
ENSDARG00000042894	OK	negbinomial.size	0.000118396	0.0031707	tyms	down
ENSDARG00000057286	OK	negbinomial.size	0.000119163	0.00318364	swap70b	up
ENSDARG00000022983	OK	negbinomial.size	0.000119891	0.00318973	ccdc28a	up
ENSDARG00000079166	OK	negbinomial.size	0.00011996	0.00318973	ace	down
ENSDARG00000057738	OK	negbinomial.size	0.000120644	0.00320034	hells	down
ENSDARG00000101195	OK	negbinomial.size	0.000121053	0.0032024	cyp1c1	down
ENSDARG00000027249	OK	negbinomial.size	0.000121292	0.0032024	btg1	up
ENSDARG00000039881	OK	negbinomial.size	0.000124154	0.00327026	cemip	down
ENSDARG00000032868	OK	negbinomial.size	0.000124798	0.00327952	pde4ba	up
ENSDARG00000103996	OK	negbinomial.size	0.000127158	0.00333373	spdl1	down
ENSDARG00000006508	OK	negbinomial.size	0.000136786	0.00357781	pip5k1bb	down
ENSDARG00000071558	OK	negbinomial.size	0.000137923	0.00359915	fblim1	up
ENSDARG00000088449	OK	negbinomial.size	0.000139979	0.00364432	wu:fb55g09	up
ENSDARG00000059267	OK	negbinomial.size	0.000143273	0.00371536	hoxd11a	up
ENSDARG00000038076	OK	negbinomial.size	0.00014337	0.00371536	romo1	up
ENSDARG00000031228	OK	negbinomial.size	0.000143733	0.00371618	podxl	down
ENSDARG00000045308	OK	negbinomial.size	0.000144086	0.00371675	pola1	down
ENSDARG00000101095	OK	negbinomial.size	0.000148863	0.00383118	cpne4a	down
ENSDARG00000054929	OK	negbinomial.size	0.000150114	0.00385452	zgc:110540	down
ENSDARG00000101209	OK	negbinomial.size	0.000150994	0.00386828	lamb1a	down
ENSDARG00000012820	OK	negbinomial.size	0.000151996	0.00388508	nop56	down
ENSDARG00000025859	OK	negbinomial.size	0.000155196	0.00395784	lmf2b	down
ENSDARG00000105252	OK	negbinomial.size	0.00015633	0.0039603	CABZ01012147.1	up
ENSDARG00000044975	OK	negbinomial.size	0.000156505	0.0039603	krt94	down
ENSDARG00000013441	OK	negbinomial.size	0.000156654	0.0039603	hey2	down
ENSDARG00000035136	OK	negbinomial.size	0.000156704	0.0039603	sepw1	up
ENSDARG00000027154	OK	negbinomial.size	0.000157131	0.00396218	tpd52l2a	up
ENSDARG00000087704	OK	negbinomial.size	0.000158201	0.00398021	gfra3	down
ENSDARG00000037393	OK	negbinomial.size	0.000159725	0.00400956	slc43a1a	down
ENSDARG00000099961	OK	negbinomial.size	0.000163458	0.00409412	bnip3	up
ENSDARG00000016773	OK	negbinomial.size	0.000167949	0.00419723	cishb	up
ENSDARG00000005026	OK	negbinomial.size	0.000173889	0.00433602	tshz1	up
ENSDARG00000036930	OK	negbinomial.size	0.000179212	0.00445885	tbx18	down
ENSDARG00000077620	OK	negbinomial.size	0.000180725	0.00448653	cdca7a	down
ENSDARG00000044074	OK	negbinomial.size	0.000182527	0.00452126	loxl2b	down
ENSDARG00000063095	OK	negbinomial.size	0.000183267	0.00452886	ctsf	up
ENSDARG00000076223	OK	negbinomial.size	0.000183641	0.00452886	SERP1	up
ENSDARG00000036371	OK	negbinomial.size	0.00018994	0.00467202	acta1a	down
ENSDARG00000001889	OK	negbinomial.size	0.000190278	0.00467202	tuba1a	down
ENSDARG00000053857	OK	negbinomial.size	0.000193326	0.00473648	ccdc187	down
ENSDARG00000039997	OK	negbinomial.size	0.00019654	0.00480474	ptp4a3	up
ENSDARG00000060395	OK	negbinomial.size	0.000197051	0.00480677	si:dkey-57k2.7	up
ENSDARG00000037421	OK	negbinomial.size	0.000200526	0.00488092	egr1	down
ENSDARG00000013931	OK	negbinomial.size	0.000205903	0.00500094	eif3m	up
ENSDARG00000002403	OK	negbinomial.size	0.000208614	0.00505584	nusap1	down
ENSDARG00000103422	OK	negbinomial.size	0.0002198	0.00531546	usp10	down
ENSDARG00000013076	OK	negbinomial.size	0.00022079	0.00532793	bmi1b	up
ENSDARG00000038882	OK	negbinomial.size	0.00022225	0.00534397	smc4	down
ENSDARG00000100741	OK	negbinomial.size	0.000222408	0.00534397	cdc20	down
ENSDARG00000087647	OK	negbinomial.size	0.000224014	0.00536208	sept7a	down
ENSDARG00000060316	OK	negbinomial.size	0.000224117	0.00536208	cish	up
ENSDARG00000037804	OK	negbinomial.size	0.00022796	0.00544242	phlda3	up
ENSDARG00000042807	OK	negbinomial.size	0.000229413	0.00546549	slc16a4	up
ENSDARG00000079632	OK	negbinomial.size	0.000235101	0.00557787	POLD4	up
ENSDARG00000019235	OK	negbinomial.size	0.000235124	0.00557787	sema3aa	up
ENSDARG00000098129	OK	negbinomial.size	0.000239849	0.00566675	si:dkeyp-97a10.2	up
ENSDARG00000097691	OK	negbinomial.size	0.000239881	0.00566675	kiaa0101	down
ENSDARG00000105368	OK	negbinomial.size	0.000241693	0.00569756	si:ch211-276i12.12	up
ENSDARG00000097546	OK	negbinomial.size	0.000245646	0.00577859	si:ch211-40k21.9	up
ENSDARG00000054292	OK	negbinomial.size	0.000247577	0.00578581	si:ch211-14a17.11	up
ENSDARG00000019417	OK	negbinomial.size	0.000247702	0.00578581	gadd45ga	up
ENSDARG00000089853	OK	negbinomial.size	0.000247901	0.00578581	si:dkey-22n8.3	up
ENSDARG00000076128	OK	negbinomial.size	0.000248015	0.00578581	prkar1aa	up
ENSDARG00000027316	OK	negbinomial.size	0.000249349	0.00580486	tcp11l2	up
ENSDARG00000043137	OK	negbinomial.size	0.0002506	0.00582192	cdca8	down
ENSDARG00000052856	OK	negbinomial.size	0.000251163	0.00582292	khdrbs1a	down
ENSDARG00000039483	OK	negbinomial.size	0.000251804	0.00582576	si:dkey-51a16.9	up
ENSDARG00000014793	OK	negbinomial.size	0.000253998	0.00586442	ehd1b	down
ENSDARG00000093022	OK	negbinomial.size	0.000256613	0.00590582	seph	down
ENSDARG00000103519	OK	negbinomial.size	0.000257477	0.00590582	adamts1	up
ENSDARG00000015998	OK	negbinomial.size	0.000257758	0.00590582	wdhd1	down
ENSDARG00000102599	OK	negbinomial.size	0.000257896	0.00590582	si:ch1073-392o20.2	up
ENSDARG00000012399	OK	negbinomial.size	0.000264829	0.00603608	adssl	down
ENSDARG00000052148	OK	negbinomial.size	0.000264971	0.00603608	ptgs1	down
ENSDARG00000104818	OK	negbinomial.size	0.000265198	0.00603608	si:ch211-93f2.1	up
ENSDARG00000054271	OK	negbinomial.size	0.000271277	0.00615505	cdkn1bb	up
ENSDARG00000063908	OK	negbinomial.size	0.000271522	0.00615505	mt-co2	down
ENSDARG00000039390	OK	negbinomial.size	0.000272869	0.00617134	sdhaf4	up
ENSDARG00000010051	OK	negbinomial.size	0.000273341	0.00617134	ufd1l	up
ENSDARG00000082753	OK	negbinomial.size	0.000275072	0.00619795	AC024175.17	down
ENSDARG00000075354	OK	negbinomial.size	0.000282445	0.00635134	espl1	down
ENSDARG00000023766	OK	negbinomial.size	0.000284	0.00637352	gnsa	up
ENSDARG00000076673	OK	negbinomial.size	0.000285642	0.00639757	DSP (1 of many)	up
ENSDARG00000060457	OK	negbinomial.size	0.000287944	0.0064363	pmp22b	down
ENSDARG00000086518	OK	negbinomial.size	0.000289263	0.00645292	si:ch211-155o21.3	up
ENSDARG00000103672	OK	negbinomial.size	0.000294706	0.0065613	cirbpa	down
ENSDARG00000089737	OK	negbinomial.size	0.000295417	0.0065641	si:dkey-108k21.23	down
ENSDARG00000007708	OK	negbinomial.size	0.000300639	0.00666693	nsa2	up
ENSDARG00000096037	OK	negbinomial.size	0.000303529	0.00671776	si:ch211-214j24.14	down
ENSDARG00000053864	OK	negbinomial.size	0.000308746	0.00681976	elmsan1b	up
ENSDARG00000008803	OK	negbinomial.size	0.000318255	0.007016	marcksb	down
ENSDARG00000004060	OK	negbinomial.size	0.000320483	0.00705125	bhlhe40	up
ENSDARG00000058488	OK	negbinomial.size	0.000327814	0.00719843	adora2ab	up
ENSDARG00000090637	OK	negbinomial.size	0.000330095	0.00723438	myh6	down
ENSDARG00000008049	OK	negbinomial.size	0.000337963	0.00739237	si:dkey-42i9.4	up
ENSDARG00000020298	OK	negbinomial.size	0.000339138	0.00740363	btg2	up
ENSDARG00000016044	OK	negbinomial.size	0.000344679	0.00750999	gins4	down
ENSDARG00000075831	OK	negbinomial.size	0.000347489	0.00754496	slc7a8a	up
ENSDARG00000009727	OK	negbinomial.size	0.000347629	0.00754496	twf2b	up
ENSDARG00000007971	OK	negbinomial.size	0.000349039	0.00756095	cks1b	down
ENSDARG00000041623	OK	negbinomial.size	0.00035085	0.00757658	mt2	up
ENSDARG00000074057	OK	negbinomial.size	0.000351112	0.00757658	calm3b	down
ENSDARG00000019081	OK	negbinomial.size	0.000352522	0.00758876	DHDH (1 of many)	up
ENSDARG00000015111	OK	negbinomial.size	0.000353658	0.00758876	ddx39ab	down
ENSDARG00000006900	OK	negbinomial.size	0.000353705	0.00758876	impdh2	down
ENSDARG00000020625	OK	negbinomial.size	0.000356508	0.00763431	jak1	up
ENSDARG00000061579	OK	negbinomial.size	0.000367383	0.0078522	myo1cb	down
ENSDARG00000012688	OK	negbinomial.size	0.000378736	0.00807946	eif1b	up
ENSDARG00000002172	OK	negbinomial.size	0.000379565	0.00808178	aplnra	up
ENSDARG00000037318	OK	negbinomial.size	0.000383533	0.0081508	ddost	down
ENSDARG00000030108	OK	negbinomial.size	0.000387034	0.00820965	sec22ba	up
ENSDARG00000013317	OK	negbinomial.size	0.000402159	0.00850541	pygmb	down
ENSDARG00000040039	OK	negbinomial.size	0.000402493	0.00850541	pttg1ipb	up
ENSDARG00000021195	OK	negbinomial.size	0.000406139	0.00856632	st8sia6	up
ENSDARG00000097256	OK	negbinomial.size	0.000409464	0.00862024	si:ch211-270g19.5	down
ENSDARG00000040432	OK	negbinomial.size	0.000411495	0.00864679	klf2b	up
ENSDARG00000077139	OK	negbinomial.size	0.000416499	0.00873559	col6a3	down
ENSDARG00000001975	OK	negbinomial.size	0.000417394	0.00873802	hsd11b2	down
ENSDARG00000032997	OK	negbinomial.size	0.000424862	0.00887779	rnf185	up
ENSDARG00000033616	OK	negbinomial.size	0.000433348	0.00903829	sepn1	down
ENSDARG00000087869	OK	negbinomial.size	0.000439818	0.00914923	si:ch211-11k18.4	down
ENSDARG00000100452	OK	negbinomial.size	0.000440298	0.00914923	gltscr2	up
ENSDARG00000030933	OK	negbinomial.size	0.000443487	0.00919847	ksr1b	up
ENSDARG00000014588	OK	negbinomial.size	0.000445086	0.0092146	adcy2b	up
ENSDARG00000103987	OK	negbinomial.size	0.000447875	0.00925527	CIB1 (1 of many)	up
ENSDARG00000022968	OK	negbinomial.size	0.000453046	0.0093398	fxr1	up
ENSDARG00000079012	OK	negbinomial.size	0.000453631	0.0093398	CBFA2T3	up
ENSDARG00000104353	OK	negbinomial.size	0.00045884	0.00942976	nop58	down
ENSDARG00000036695	OK	negbinomial.size	0.000467887	0.00959809	calcoco1a	up
ENSDARG00000054446	OK	negbinomial.size	0.00047151	0.00965477	ccdc43	down
ENSDARG00000013422	OK	negbinomial.size	0.000472493	0.00965728	slc8a1a	down
ENSDARG00000101624	OK	negbinomial.size	0.000478056	0.00975321	lmnb2	down
ENSDARG00000097537	OK	negbinomial.size	0.000480173	0.00977862	wwp1	up
ENSDARG00000011055	OK	negbinomial.size	0.000484516	0.00984918	fbxo9	up
ENSDARG00000074686	OK	negbinomial.size	0.000492487	0.00999313	mgea5	up
